# Supplementary material for: A CRISPRi/a platform in human iPSC-derived microglia uncovers regulators of disease states
Source: Nat Neurosci. 2022 Aug 11;25(9):1149–62. doi: 10.1038/s41593-022-01131-4 (PMC9448678; doi:10.1038/s41593-022-01131-4)
Supplement: Supplementary file 4 — Supplementary Table 1. RNA-seq normalized counts, related to Fig. 1. Gene-level counts per sample normalized to library size (transcript per million). Samples, in triplicate, include Day 0 iTF-iPSCs, Day 9 iTF-Microglia (PBS-treated and LPS-treated), Day 15 iTF-Microglia and Day 9 Brownjohn-iMG (PBS-treated and LPS-treated). Columns are: Ensemble gene ID (ensembl_id), gene, all samples. Supplementary Table 2. RNA-seq LPS differentially expressed genes, related to Fig. 2. Differentially expressed genes from comparing expression levels of LPS-treated cells with PBS-treated cells in Day 15 iTF-Microglia (first tab) and Brownjohn-iMG (second tab). Columns are: Ensembl gene ID (ensembl id), differentially expressed gene (gene), average expression over all samples (base mean), effect size estimate PBS versus LPS (log2 fold change), log2 fold change standard error, P value from two-sided Student’s t-test and adjusted P value. Tab 1 is iTF-Microglia, tab 2 is Brownjohn-iMG. Supplementary Table 3. Primary screen phenotypes, related to Figs. 4 and 5 and Extended Data Fig. 6. Phenotypes from survival and FACS-based screens (survival, activation and phagocytosis) are listed for all genes targeted in the H1 library. Columns are: targeted transcription start site (index), targeted gene (gene), knockdown phenotype, P value from two-sided Student’s t-test and the Gene Score (product of phenotype −log10(P value)). Supplementary Table 4. RNA-seq, differentially expressed genes as a result of PFN1 overexpression in iTF-Microglia, related to Fig. 5. Differentially expressed genes of Day 8 iTF-Microglia overexpressing two different PFN1 sgRNAs compared with nontargeting control sgRNA (NTC). P value from two-sided Student’s t-test. Supplementary Table 5. CROP-seq pooled sgRNA library, related to Figs. 6 and 7. Sequences for sgRNAs in CROP-seq pooled sgRNA library. Columns are: gene targeted for CRISPRi knockdown (target.gene), sgRNA short name as used in the paper (sgRNA.name) and sgRNA [file 41593_2022_1131_MOESM4_ESM.xlsx]

## Sheet: Supplementary Table 1
ensembl_id	gene	iTF-iPSCs-Day0_01	iTF-iPSCs-Day0_02	iTF-iPSCs-Day0_03	iTF-Microglia_Day9_01	iTF-Microglia_Day9_02	iTF-Microglia_Day9_03	iTF-Microglia_Day14_PBS_01	iTF-Microglia_Day14_PBS_02	iTF-Microglia_Day14_PBS_03	iTF-Microglia_Day14_PBS_04	iTF-Microglia_Day14_LPS_01	iTF-Microglia_Day14_LPS_02	iTF-Microglia_Day14_LPS_03	iTF-Microglia_Day14_LPS_04	iTF-Microglia_Day15_01	iTF-Microglia_Day15_02	iTF-Microglia_Day15_03	BrownJohn-Microglia_Day9_PBS_01	BrownJohn-Microglia_Day9_PBS_02	BrownJohn-Microglia_Day9_PBS_03	BrownJohn-Microglia_Day9_LPS_01	BrownJohn-Microglia_Day9_LPS_02	BrownJohn-Microglia_Day9_LPS_03
ENSG00000000003.15	TSPAN6	112.589	125.413	66.3525	130.428	95.7089	104.711	24.7283	28.1011	27.9905	35.4222	29.2074	29.191	32.4623	27.6025	102.095	82.0362	92.4411	6.07768	6.2174	3.11371	3.18532	4.32722	2.075
ENSG00000000005.6	TNMD	2.46096	1.8242	0.780618	0	0	0	0	0	0	0	0	0	0.059899	0	0	0	0	0	0	0	0	0	0.230556
ENSG00000000419.13	DPM1	41.8363	57.4622	21.0767	22.0003	24.0594	18.7542	26.2109	24.2473	29.6023	30.9709	24.7311	25.8571	29.867	28.3573	14.9622	15.7762	12.3529	19.5126	19.5942	22.2942	17.9174	16.3816	15.4472
ENSG00000000457.14	SCYL3	3.99906	2.50827	1.56123	5.76199	5.55218	5.00113	2.87539	2.76251	3.21459	3.63176	4.54264	4.3043	4.80559	4.33818	4.52579	4.41733	3.91176	2.8789	5.84059	4.1101	7.16697	3.94575	3.45834
ENSG00000000460.17	C1orf112	5.22954	11.1732	3.12247	6.0239	5.55218	4.06342	6.64015	7.76916	5.8697	5.89099	3.69322	3.3733	3.19141	2.94696	6.32915	5.04838	4.73529	1.91927	1.69565	1.37003	3.18532	1.30874	1.15278
ENSG00000000938.13	FGR	0	0	7.80618	1.57145	1.05756	1.87542	0.457915	0.936954	0.973868	0.957313	2.15934	1.78369	1.29693	3.32506	2.93377	1.57762	2.88235	346.108	409.344	381.492	386.22	388.523	413.156
ENSG00000000971.16	CFH	0	0	0	2.09522	2.90828	2.81313	1.01772	0.235748	0.230511	0.127515	2.47148	2.54265	4.63925	1.87042	1.17351	0.315524	1.02941	0.639756	0.502416	0.871839	0.79633	1.54544	0
ENSG00000001036.14	FUCA2	19.3801	22.5745	17.9542	39.2863	37.0145	40.6342	53.4959	58.3513	58.0419	61.0487	53.0809	51.8709	55.0361	53.4833	34.9118	30.6058	34.7941	48.3016	56.2078	35.7454	39.4184	40.4904	41.5001
ENSG00000001084.13	GCLC	9.53622	11.4012	16.393	149.288	130.608	122.215	167.091	151.53	177.822	145.377	80.2846	68.3194	80.9335	78.1984	123.805	116.12	122.912	150.982	151.039	153.942	67.2899	78.8172	63.864
ENSG00000001167.14	NFYA	3.99906	4.5605	0.780618	9.95253	10.84	11.2525	24.0786	23.7675	23.9847	23.9576	25.9676	24.0926	27.4108	26.0967	10.5616	12.621	11.5294	14.3945	11.744	15.6931	9.95413	16.9998	12.2195
ENSG00000001460.18	STPG1	4.6143	5.01655	2.34185	2.61909	2.11511	2.50056	2.14979	2.30729	2.77649	2.65674	2.09863	1.21473	2.19718	2.79181	0.586754	0.94708	2.47058	1.91927	0.439614	0.871838	0	0.309087	1.15278
ENSG00000001461.17	NIPAL3	9.53622	6.15667	9.36741	29.5957	32.2555	26.8811	15.3178	12.3431	16.5221	16.5809	18.5323	17.85	17.729	16.5606	26.4039	31.5524	31.7058	9.27646	10.1739	10.5866	9.1578	5.25448	5.53334
ENSG00000001497.18	LAS1L	43.682	39.4483	10.148	28.2861	27.7609	30.6319	26.59	25.6936	24.4862	25.4959	21.4705	19.9514	20.9769	20.4966	18.4827	19.247	24.2941	13.4349	15.8889	11.2094	9.55597	9.5817	11.0667
ENSG00000001561.7	ENPP4	4.92192	3.87642	3.90309	6.54772	9.25363	8.4394	2.65226	1.89261	2.02337	2.43998	2.23953	2.206	1.95223	2.34248	7.33442	7.25705	7.20587	10.8758	7.97586	9.71477	12.3431	9.89079	9.22224
ENSG00000001617.12	SEMA3F	17.5343	22.3464	23.4185	0	0	0	3.20217	4.1968	2.3434	3.48175	2.3622	3.42264	2.7038	3.92911	0.88013	1.89314	1.23529	0	0.062802	0	0	0	0
ENSG00000001626.16	CFTR	0	0	0.780618	0	0	0	2.16933	1.34206	1.49982	0.609509	0.650946	0.696923	0	0.627747	0	0	0	0.319878	0	0	0	0	0
ENSG00000001629.10	ANKIB1	27.6858	33.9757	52.3014	50.5484	31.7267	42.5096	18.3337	17.2132	15.7488	14.5727	23.2887	12.925	16.3658	14.9321	51.9277	42.9112	45.7058	27.5095	18.401	22.2942	23.0936	18.2361	18.9056
ENSG00000001630.17	CYP51A1	69.208	66.3383	24.1991	59.4532	55.7786	50.3216	35.1166	37.5258	41.2744	42.2801	40.4672	34.9235	39.3667	40.7075	60.729	70.9929	80.7058	233.811	213.902	229.417	166.03	174.623	184.675
ENSG00000001631.16	KRIT1	25.8401	37.8521	27.3216	48.1912	47.3257	63.1392	18.1594	20.7212	20.3356	19.4857	20.981	21.7064	18.2264	15.0608	48.7005	36.6008	50.0293	21.5725	22.7954	28.7514	33.9566	24.727	22.3639
ENSG00000002016.18	RAD52	1.84572	2.50827	0.780618	3.92863	0.793168	2.18799	8.96474	11.4628	9.37568	6.25683	5.49608	5.96143	7.19071	13.7554	2.05364	2.83971	2.05882	2.23915	1.57005	2.11732	3.58349	2.78179	1.15278
ENSG00000002079.14	NA	0	0	0	0.261909	0	0	0.094533	0.085209	0.050938	0.043993	0.009774	0.161575	0.020057	0	0.293377	0.315524	0.205882	0	0	0	0	0	0
ENSG00000002330.14	BAD	11.6896	20.5222	21.8573	16.7621	18.5073	16.8788	69.2261	75.0579	72.1902	75.7997	80.6387	84.9845	74.1018	71.4033	13.202	13.252	13.3823	8.31682	9.10629	6.85016	5.97248	5.87266	5.30279
ENSG00000002549.13	LAP3	12.6124	17.7859	53.082	97.43	68.2124	79.3929	312.679	320.2	293.813	292.067	796.933	721.913	792.669	788.64	82.4389	73.8326	54.9705	38.3853	28.1981	36.6172	86.0037	68.9264	72.3946
ENSG00000002586.20	CD99	63.6773	60.4266	31.2247	119.954	93.3294	100.648	413.382	404.351	403.036	364.646	218.263	204.181	212.229	200.697	75.9846	94.6571	98.6175	129.231	108.648	112.218	74.0587	70.781	65.0168
ENSG00000002587.10	HS3ST1	0.92286	1.8242	0	3.66672	1.58634	1.87542	4.74751	6.61861	10.6358	3.14767	4.34948	7.81996	3.1128	5.78725	10.8549	8.51914	9.26469	0	0	0.124548	0	0	0
ENSG00000002726.21	AOC1	0	0	0	12.8335	17.1853	8.4394	50.6054	27.055	51.45	34.6298	22.3253	27.8731	23.7287	26.306	31.0979	24.2953	23.8823	12.1554	10.9276	12.0812	4.37982	4.63631	3.22778
ENSG00000002745.13	WNT16	0	0	0	0	0	0	0	0	0	0	0	0	0	0	0	0	0	0	0	0	0	0	0
ENSG00000002746.15	HECW1	0.92286	0	0	0	0	0	0.070464	0.045969	0.207219	0.107127	0.071053	0.144618	0.309219	0.112546	0	0	0	0	0	0	0	0	0
ENSG00000002822.16	MAD1L1	5.77246	5.4867	0	5.12416	7.59341	3.65863	37.6364	45.0955	46.8478	37.7901	29.8718	34.0741	30.4969	31.5245	6.27896	8.33537	10.4164	7.00742	8.2043	5.77259	4.63989	0	2.3321
ENSG00000002834.18	LASP1	178.727	142.287	34.3472	521.198	530.365	507.615	313.325	324.877	308.605	324.37	291.793	298.293	293.244	286.788	341.491	404.817	514.705	760.03	840.291	791.131	455.501	452.195	533.737
ENSG00000002919.15	SNX11	17.5343	13.4535	7.02556	22.5241	19.5648	24.6931	36.3697	33.9905	30.7459	34.2819	31.3374	27.0154	28.177	30.2404	22.59	20.509	25.3235	24.3107	26.2512	22.5433	23.0936	31.836	24.6695
ENSG00000002933.9	TMEM176A	0	0.228025	2.34185	57.6199	64.2466	51.2616	203.225	144.856	217.756	196.575	478.218	469.187	426.257	444.242	116.764	100.968	84.6175	79.6496	98.5364	109.976	74.8551	81.9081	66.8612
ENSG00000003056.8	M6PR	65.5005	63.1629	29.6635	300.409	279.195	245.055	313.454	286.544	314.525	287.152	266.421	267.176	262.232	267.018	208.591	263.462	284.517	439.832	503.547	629.218	412.499	397.177	372.117
ENSG00000003096.14	KLHL13	7.6905	8.20889	7.80618	0	0	0	0.026897	0.027106	0.054546	0	0	0	0	0.029435	0.293377	0.315524	0	0	0	0	0	0	0
ENSG00000003137.9	CYP26B1	0	0	0	0	0	0	0.995278	0.300539	1.9043	0.6921	0.563237	0.899073	0.484274	0.656787	0.293377	0.631048	0	0	0	0	0	0	0
ENSG00000003147.19	ICA1	25.2248	21.253	18.777	14.405	12.9551	14.6908	14.3109	15.927	13.2319	24.6363	13.9346	8.57758	12.1201	17.8911	17.6026	13.252	16.4706	17.5933	19.2174	16.4404	11.945	8.34535	11.2972
ENSG00000003249.15	DBNDD1	44.9125	51.3056	102.261	4.71436	5.81656	4.06342	4.95366	4.08026	3.92795	4.99808	3.55065	3.16378	4.1382	3.585	5.86754	6.626	6.38234	6.39756	7.91306	3.73645	0.398165	2.78179	0.691668
ENSG00000003393.16	ALS2	17.5343	14.5936	10.148	23.048	21.9443	26.8811	12.6845	14.5129	10.6588	12.8857	12.3175	9.236	10.9491	13.4035	15.8423	12.621	17.7059	9.59634	6.91683	8.46929	10.7505	8.03627	8.53057
ENSG00000003400.15	CASP10	1.23048	1.59617	1.56123	8.64298	9.19671	9.37712	4.77557	2.65507	2.9495	1.80133	1.459	1.5469	1.87176	1.55629	3.52052	6.53479	5.55882	8.6367	5.82536	10.3375	5.97248	4.63631	3.91945
ENSG00000003402.20	CFLAR	12.9214	20.9854	13.2705	179.207	159.791	163.956	59.9442	59.06	57.8712	48.7066	69.0765	64.4809	77.4586	76.2271	159.63	162.227	173.198	142.655	130.375	133.112	354.502	312.377	316.343
ENSG00000003436.16	TFPI	3.38455	4.10445	1.56124	81.9774	57.3725	79.3929	11.5986	13.5994	12.7846	12.3634	10.5859	10.5024	10.5106	8.42806	47.2337	50.7993	51.8823	49.901	49.2381	51.4385	60.123	64.9083	67.3223
ENSG00000003509.16	NDUFAF7	47.0659	44.7949	26.541	8.11917	6.63607	6.56398	5.46778	9.29393	7.16584	5.67767	7.68848	6.23378	6.16384	5.1272	6.45429	7.25705	6.38234	4.15841	7.09574	7.84655	6.76881	8.96353	5.53334
ENSG00000003756.17	RBM5	29.8391	23.7146	56.2045	71.501	46.2681	47.8233	74.607	79.2404	76.6841	79.0829	90.4065	76.8535	92.8875	73.1369	42.2463	49.8528	50.4411	43.8233	33.7247	35.1226	25.0844	29.0542	35.7362
ENSG00000003987.14	MTMR7	2.76858	1.36815	0.780618	0	0	0	0.297135	0.228492	0.425347	0.412188	0.43358	0.42975	0.27757	0.427905	0	0	0	0	0	0	0.398153	0	0.461103
ENSG00000003989.18	SLC7A2	5.53716	6.38469	13.2705	0.785726	0.793168	0.625141	0.577844	0.871883	0.303169	0.91898	2.73415	1.81331	2.13327	1.32977	0.586754	0	0.411764	9.59634	6.97103	6.97471	27.4734	37.0905	29.7417
ENSG00000004059.11	ARF5	0.922861	0.456065	0	0	0	0	137.765	138.538	127.714	110.086	125.265	130.249	111.073	120.275	0.58676	0	0.205882	0	0.062843	0	0	0	0
ENSG00000004139.14	SARM1	0.30762	1.59617	5.46432	1.30954	1.05756	0.312571	1.33972	0.861391	1.08183	0.931965	1.33072	1.54858	0.903552	1.84398	2.34701	0.946571	2.47058	0.959634	1.31884	0.373645	0.796331	0.618174	1.84445
ENSG00000004142.12	POLDIP2	43.682	27.819	27.3216	44.1858	38.504	36.2582	60.3686	62.6198	64.1387	59.1439	51.9297	51.3947	52.2868	54.8011	36.6721	29.3437	37.0588	37.7456	41.0725	36.4927	33.4459	27.5088	36.6584
ENSG00000004399.13	PLXND1	12.3048	14.1375	3.90309	41.9054	58.43	50.6364	277.859	311.523	290.631	313.795	234.414	204.489	190.23	159.717	62.1959	60.5806	62.794	96.6031	94.9567	73.359	55.7431	67.6901	67.7834
ENSG00000004455.17	AK2	109.82	90.9809	60.8882	110.002	138.011	107.524	158.239	159.9	154.944	161.354	139.896	130.73	148.964	163.932	112.657	107.594	112.411	49.2612	55.5168	55.6731	52.1596	47.9085	59.0223
ENSG00000004468.13	CD38	1.5381	1.8242	0.780618	9.42871	10.84	11.5651	2.54167	1.86733	2.306	3.08122	11.7583	10.6463	9.94248	9.83464	6.45429	8.51914	6.58823	0.319878	0.125604	0.249097	12.7413	7.72718	8.53057
ENSG00000004478.8	FKBP4	184.88	199.522	242.772	59.1913	56.0505	44.385	44.7001	38.1949	47.7519	40.5373	36.6056	41.3339	41.4405	43.5814	90.3601	82.9828	67.5293	32.9474	34.4155	33.2544	41.011	37.3996	54.8723
ENSG00000004487.17	KDM1A	34.1458	42.4126	30.4441	24.3575	22.2087	20.3171	44.0678	48.3268	49.7785	43.8348	48.4039	47.8122	50.3521	47.0769	20.8298	19.247	19.9706	7.03731	5.84059	6.35197	7.16697	9.5817	7.14723
ENSG00000004534.15	RBM6	49.8344	50.6215	43.7152	46.6197	26.4389	45.6353	43.5709	40.2939	43.6166	36.6696	38.2918	38.9833	44.3928	38.2012	34.3251	36.9163	29.4411	21.1119	19.343	17.6859	24.2881	24.1088	21.2111
ENSG00000004660.15	CAMKK1	3.38382	4.10445	0.780618	4.71436	3.43706	2.81313	9.26141	10.6245	10.7012	11.3444	5.62473	5.53513	6.93792	5.3975	2.34701	2.20867	3.29411	7.03731	7.34784	6.10287	3.58349	4.9454	6.22501
ENSG00000004700.16	RECQL	32.8765	44.9209	80.4036	38.4122	35.3525	45.0102	41.7583	39.2562	41.3837	48.2537	32.472	31.3038	36.4459	36.3091	67.1833	45.751	47.5588	41.2642	28.3237	30.888	53.6579	49.763	41.7306
ENSG00000004766.17	VPS50	5.53716	5.92865	11.7093	15.9764	17.7141	17.8165	16.0338	15.7508	16.1198	17.2888	11.9513	12.3532	16.0567	15.53	22.2966	15.4607	19.147	13.115	16.5169	14.4476	11.5468	15.1453	13.3722
ENSG00000004776.13	HSPB6	3.69144	1.36815	0.780618	1.57145	2.3795	1.25028	3.98149	4.28447	4.25824	5.00767	2.40761	4.78149	2.63327	3.33103	1.76026	1.26209	1.44118	0	0.125604	0	0	0	0
ENSG00000004777.18	ARHGAP33	11.0743	6.15667	4.6837	2.88099	2.90828	1.25028	9.07414	7.56209	8.30414	4.88808	10.7322	5.51111	2.65892	1.31375	0.88013	0.631048	1.85294	0.319878	0.502416	0.373645	0	0	0
ENSG00000004779.10	NDUFAB1	338.69	391.975	68.6943	127.288	137.747	141.907	89.3845	93.1494	92.4359	94.5904	91.7702	77.902	89.2343	88.3956	139.354	122.108	130.529	154.821	182.503	172.998	147.719	165.053	163.925
ENSG00000004799.8	PDK4	0.30762	0.45605	1.56123	223.932	189.832	185.354	39.6161	25.3116	54.7046	46.4283	12.6893	15.558	12.8666	11.1448	169.278	143.563	165.941	30.0685	26.1256	39.1082	3.18532	4.9454	2.30556
ENSG00000004809.14	SLC22A16	0	0	0	0.523817	0.528779	0	0.734575	0.568954	0.639507	0.622609	0.362656	0.349471	0.529592	1.01677	0.293377	0	1.02941	0.319878	0.062802	1.24548	0	0	0.230556
ENSG00000004838.14	ZMYND10	0	0	0	0	0	0	0.111913	0.225678	0.272809	0.482026	0.18319	0.517399	0.037206	0.305111	0.293377	0	0	0	0.188406	0.124548	0	0	0
ENSG00000004846.16	ABCB5	0	0	0	0	0	0	0	0	0	0	0	0	0	0	0	0	0	0	0.062802	0	0	0	0
ENSG00000004848.8	ARX	0.30762	0.228025	0	0	0	0	0	0	0	0	0.020771	0	0	0.023368	0	0	0	0.639756	0	0	0	0.309087	0
ENSG00000004864.14	SLC25A13	22.4563	33.5196	18.7348	80.144	59.4876	62.2015	33.2904	27.9207	33.2041	26.2989	24.8399	16.3201	19.3475	22.5269	67.77	66.891	68.147	37.1058	31.9034	25.7815	24.6862	41.4177	31.125
ENSG00000004866.22	ST7	4.30668	8.43692	0.780618	28.2861	32.7843	27.8188	14.6231	14.165	14.653	16.811	12.2625	12.4633	11.6132	13.8795	23.4701	30.9213	32.1176	31.0282	24.4928	23.2905	13.9358	21.327	20.0584
ENSG00000004897.12	CDC27	44.9125	61.7947	111.628	125.978	129.286	145.033	58.6105	63.0016	56.041	64.5452	62.5853	52.0444	53.1738	56.2812	163.117	160.286	152.147	70.3731	61.1064	65.637	83.2165	88.3989	79.0807
ENSG00000004939.15	SLC4A1	0	0.239233	5.39187	0	0.264389	0	0	0	0	0	0	0	0	0	0.293377	0	0.205882	0	0	0.124548	0	0	0
ENSG00000004948.16	CALCR	2.15334	0	0	0	0	0	0.271282	0.338518	0.151262	0.106009	0.180262	0.205734	0.202948	0.148469	0	0.631048	0	0	0.439614	0	0	0	0
ENSG00000004961.15	HCCS	22.7639	15.0496	3.90309	52.6436	54.7286	55.0124	28.5471	29.317	27.444	30.684	34.0232	25.8416	25.7159	35.864	34.3251	31.5524	48.7941	39.0251	44.0242	37.8627	51.3633	33.6905	39.8862
ENSG00000004975.12	DVL2	36.6068	25.7668	14.8317	25.4051	24.5882	28.7565	56.195	53.0099	49.29	45.9169	46.4764	42.3193	41.3177	44.5457	32.2714	21.4556	30.2647	9.59634	13.0628	16.1913	14.3339	8.65444	8.30001
ENSG00000005001.10	PRSS22	2.76858	1.59617	0.780618	0	0	0	0	0	0.074445	0	0	0.070098	0.096795	0	0	0	0	3.19878	3.1401	3.6119	0.796331	2.16361	0.922224
ENSG00000005007.13	UPF1	70.445	55.8661	70.2556	88.787	87.5129	73.1415	97.1207	97.8131	92.4032	91.2621	89.0825	95.0821	88.2484	89.1091	81.8521	85.507	80.294	40.9444	49.174	50.9403	39.4184	39.8722	45.6501
ENSG00000005020.13	SKAP2	4.6143	7.06877	14.0511	47.6674	34.3706	46.8856	20.8182	23.1063	30.6661	20.7335	16.4472	16.6693	18.8936	25.1948	65.423	53.9546	47.0453	113.237	115.744	109.166	94.7633	80.3627	76.5446
ENSG00000005022.6	SLC25A5	192.878	199.294	10.148	197.741	192.475	144.72	294.326	286.187	285.752	294.031	227.188	211.294	226.985	230.162	78.3316	148.296	172.117	322.757	280.599	321.086	180.767	203.07	204.964
ENSG00000005059.16	MCUB	20.3029	26.4509	10.9286	110.264	87.5129	91.5832	65.9969	108.448	82.997	81.791	57.0811	81.9465	78.7301	78.6644	95.0541	89.2932	72.0587	10.556	17.2706	17.8104	13.9358	10.8181	8.99168
ENSG00000005073.6	HOXA11	0	0	0	0.261909	0	0	0	0.157407	0.091316	0.316315	0.272591	0.057473	0.116441	0.104672	0	0.315524	0	0	0.062802	0	0	0	0
ENSG00000005075.15	POLR2J	141.461	157.866	184.985	124.239	124.91	114.11	98.6118	101.994	95.8231	97.6372	93.3194	85.1222	87.8939	90.9552	183.221	155.189	141.403	110.788	104.457	121.518	85.5546	104.436	81.5434
ENSG00000005100.13	DHX33	30.762	30.5553	32.7859	17.286	20.358	16.2537	9.00969	8.15495	9.07646	7.47858	7.93457	8.8301	8.65351	9.3016	12.6152	13.883	15.8529	8.6367	9.73432	6.35197	6.37064	6.49083	7.37779
ENSG00000005102.14	MEOX1	0	0	0	0	0	0	0	0	0	0.066411	0	0	0	0	0	0	0	0	0	0	0	0	0
ENSG00000005108.16	THSD7A	2.15334	0.684074	0	7.33344	7.4029	6.87655	0.530851	0.47113	1.02892	0.488259	0.748881	0.712074	0.881216	0.589817	4.10727	3.78629	4.52941	0	0	0	0	0	0
ENSG00000005156.12	LIG3	63.0621	64.531	104.603	20.2875	17.7141	14.3782	22.1738	13.0351	20.9664	15.6489	7.52938	10.9531	15.3795	12.9852	14.6688	16.4072	14.8235	11.1957	15.5749	14.2452	11.1486	10.8181	15.9084
ENSG00000005175.10	RPAP3	77.2126	89.3857	72.5974	84.5965	69.27	98.1471	19.5116	14.8842	15.3351	19.039	17.2131	17.2256	15.7399	15.0166	95.6408	92.764	94.0881	53.4196	39.5653	37.9873	46.9835	52.8539	43.8056
ENSG00000005187.12	ACSM3	9.53622	8.66494	3.12247	7.33344	5.55218	5.62627	1.27471	0.402851	0.977463	2.08035	1.16869	1.32729	0.985288	0.400954	12.6552	12.277	5.97058	0	0.188406	0.498193	0	0	0
ENSG00000005189.20	REXO5	2.46096	1.36815	0	1.04763	3.17267	0.312571	2.02272	3.04415	3.21632	2.17438	1.86402	0.536833	1.0195	1.53878	1.46688	2.52419	1.64706	0.319878	1.00483	0.871839	0.796331	0.927262	0.922224
ENSG00000005194.15	CIAPIN1	60.2935	51.7616	90.5516	41.9044	42.3023	41.2593	34.2421	40.5307	35.5623	37.2204	35.3102	27.8484	35.6035	35.7688	39.3125	38.8094	38.5	40.6245	35.2319	32.7562	34.6404	38.6359	33.6612
ENSG00000005206.17	SPPL2B	10.7667	8.89297	24.1991	18.3336	13.7482	14.3782	78.0111	80.4765	79.5095	66.3421	82.9172	101.123	67.2353	62.2866	16.7225	13.252	14	2.23915	5.65218	4.85739	5.17615	4.9454	2.99723
ENSG00000005238.20	FAM214B	2.76858	3.87642	0.780618	36.9291	39.1296	37.5085	44.7179	41.1121	40.0579	45.9911	51.3594	50.2667	50.7137	50.5886	19.9496	23.6643	35	41.2642	46.7875	45.2111	57.734	64.9083	56.2556
ENSG00000005243.10	COPZ2	0	0	0	0.523817	1.05756	0.625141	18.735	14.0142	15.9429	17.6004	9.89876	8.85172	10.3175	8.39556	2.64039	1.26209	1.02941	1.27951	0.690822	0.74729	0.398165	0.309087	0
ENSG00000005249.13	PRKAR2B	43.9897	38.0801	33.5666	20.9527	16.6565	15.6285	6.82534	5.58737	7.13517	5.68194	4.20407	3.87343	4.49598	4.46282	23.4701	24.2953	25.7353	16.6336	15.1353	13.0776	17.5193	18.8543	19.1361
ENSG00000005302.19	MSL3	17.2267	23.0099	15.6124	77.5249	71.1207	95.6454	24.243	17.61	23.3623	25.301	23.5783	21.4193	23.3913	22.2044	96.2275	81.72	73.7053	39.3449	43.2078	43.0937	64.5028	49.763	44.9565
ENSG00000005339.15	CREBBP	32.3001	36.2559	46.0564	143.002	115.009	131.905	53.6243	49.2138	49.0357	43.3281	53.0119	48.0223	48.6757	46.0534	148.449	137.884	125.794	44.7829	42.0146	40.1046	46.5853	59.9629	49.8001
ENSG00000005379.17	TSPOAP1	5.22954	2.05222	0	2.09527	3.17267	3.1257	10.8404	10.8861	10.6681	11.5061	17.736	17.1797	17.3724	15.8587	2.34701	2.52419	5.55882	0	0.125665	0	0	0	0.230556
ENSG00000005381.8	MPO	0	0	0	0	0	0	0	0	0.038534	0	0.018488	0	0	0	0	0	0	0	0	0	0	0	0
ENSG00000005421.9	PON1	0	0	0	0	0	0	0	0	0	0.027502	0	0.101068	0	0	0	0	0	0	0	0	0	0	0
ENSG00000005436.14	GCFC2	6.76764	10.2611	7.80618	3.66672	6.87412	7.18912	4.38817	4.40755	3.96189	6.45188	4.08104	7.17493	3.37847	4.8126	10.8549	8.20362	4.32352	6.39756	4.08213	2.74006	2.78716	2.4727	2.76667
ENSG00000005448.17	WDR54	82.1345	77.5284	103.042	7.59535	3.70145	2.81313	5.47146	6.14087	5.39554	5.88048	7.90793	5.54533	6.46476	6.21757	4.10727	8.51914	4.11764	0.639756	0.376812	0.622742	2.38899	0.309087	0.461112
ENSG00000005469.12	CROT	1.84572	1.59617	2.34185	4.45245	1.05756	3.43827	2.38748	2.97944	2.40724	3.30318	2.39123	1.89194	3.31727	2.26626	4.40065	3.15524	3.70588	4.47829	4.27054	1.74368	1.1945	2.4727	0.922223
ENSG00000005471.19	ABCB4	0.30762	0.912099	0	37.191	25.9102	35.3205	11.6651	11.2003	10.8518	10.8596	6.91146	6.06451	6.73666	7.0804	24.0569	27.7661	26.8726	4.52184	3.55947	2.69584	1.99083	1.18024	1.53678
ENSG00000005483.21	KMT2E	98.746	75.9323	62.4494	277.361	266.24	332.262	46.1895	39.1219	45.715	35.8199	43.2135	40.2698	44.9866	39.7329	337.97	322.781	336	142.985	114.677	115.332	136.173	131.053	146.864
ENSG00000005486.17	RHBDD2	9.53622	10.9452	3.90309	25.667	36.4857	24.3805	132.629	140.827	147.482	151.483	146.034	146.514	142.017	137.345	28.7509	29.0282	24.2941	18.233	27.0049	22.6678	32.2514	34.9269	40.8084
ENSG00000005513.10	SOX8	22.4563	24.8547	20.2961	1.04763	1.85072	0.937712	1.39712	1.1225	1.50452	0.961735	0.799029	1.06061	1.12393	0.993671	1.17351	1.26209	2.67647	2.55902	2.82609	3.6119	1.99083	2.16361	2.99723
ENSG00000005700.15	IBTK	33.5306	28.7311	16.393	105.287	82.4895	104.716	13.1215	12.8125	14.4388	14.8742	15.2156	14.0753	17.3049	15.3782	129.379	106.016	97.794	97.5628	85.976	92.0412	125.82	110.962	111.82
ENSG00000005801.18	ZNF195	103.36	112.872	64.7913	35.6196	30.6692	34.0702	18.7609	19.7353	17.7953	13.9635	20.0092	16.7567	25.3557	16.562	25.2304	32.1834	27.3041	13.4349	12.058	12.0812	13.9358	10.8181	12.45
ENSG00000005810.18	MYCBP2	18.4572	20.2942	21.0767	128.073	90.6855	126.591	62.4534	61.831	65.3246	63.9494	64.4898	63.3931	63.791	62.3188	149.035	135.991	115.088	69.4135	59.8503	65.2633	50.567	59.9629	51.8751
ENSG00000005812.11	FBXL3	3.69144	5.70062	0.780618	25.929	24.0594	14.6908	30.2854	29.0719	26.9073	30.545	21.0372	33.1287	27.1121	23.2039	18.4827	16.7228	25.5294	18.233	13.8164	23.6676	13.1512	14.5271	15.2205
ENSG00000005844.19	ITGAL	2.14119	1.39752	1.74595	4.01399	1.35578	6.30149	1.87553	2.74782	1.92428	1.9847	4.39854	3.72454	1.83753	4.05655	2.36825	0.654171	2.95575	77.4097	80.5151	69.5818	64.0762	72.2976	79.5723
ENSG00000005882.12	PDK2	4.6143	9.57704	13.2705	24.0956	22.7375	18.4417	49.0926	42.6136	47.584	40.7287	52.0697	45.6047	40.3982	40.1001	24.6437	29.5919	26.5588	19.8324	18.1498	22.6678	5.97248	6.79992	5.7639
ENSG00000005884.18	ITGA3	9.53622	10.2611	20.2961	20.9649	23.2774	21.6904	114.334	147.832	122.149	158.647	86.2485	100.406	85.2037	79.6231	30.2178	26.504	23.0588	8.6367	8.16878	11.4667	2.78716	4.32722	4.15001
ENSG00000005889.16	ZFX	6.19205	7.57527	8.69997	29.5307	26.2723	28.2965	12.2865	5.42185	7.95897	6.92401	6.72169	10.6805	8.23009	7.64363	16.3039	16.9402	19.5931	16.7246	15.4715	15.205	14.6534	12.4107	19.2966
ENSG00000005893.16	LAMP2	36.2992	30.5553	8.58679	227.86	213.891	202.233	91.4286	82.9878	97.559	91.5309	97.878	91.3541	96.9663	100.202	170.159	177.955	204.826	231.272	202.223	208.12	186.341	178.034	196.434
ENSG00000005961.19	ITGA2B	4.6143	3.19235	0.780618	0	0.264389	0.312571	0.244117	0.361737	1.30731	1.01392	0.583975	0.310019	0.253671	0.171122	0	0	0	0	0	0	0	0	0
ENSG00000005981.13	ASB4	0	0	0	0	0	0	0.01592	0	0.04457	0.016601	0	0.173133	0	0	0	0	0.205882	0	0	0	0	0	0
ENSG00000006007.12	GDE1	87.3641	96.4545	79.623	262.694	274.436	253.182	106.119	104.913	105.981	117.727	120.69	97.3637	120.092	108.972	286.922	290.597	282.264	109.078	126.923	117.325	99.5413	97.3625	89.9168
ENSG00000006015.18	REX1BD	56.2945	62.0227	69.475	67.3105	61.6027	56.8878	102.511	104.059	106.64	100.347	85.527	109.843	94.4615	87.4027	78.0382	71.9394	65.0587	71.0129	77.5605	71.7399	46.9835	56.872	43.114
ENSG00000006016.11	CRLF1	161.808	99.1908	32.0053	3.1429	3.70145	5.3137	6.88637	25.2283	5.57816	21.2608	4.7958	4.90168	4.70483	4.76292	2.93377	1.89314	2.47058	0.319878	0.376812	0.373645	0.398165	0.309087	0.230556
ENSG00000006025.12	OSBPL7	0.92286	1.8242	0.780618	8.38107	7.93168	6.25141	8.71827	10.4824	9.63786	10.2664	11.7754	11.2266	11.3381	7.99922	7.6278	5.99495	6.58823	1.27951	4.45894	3.98555	2.38899	1.85452	0.461112
ENSG00000006042.12	TMEM98	135.045	102.155	34.3472	9.95253	13.7482	13.128	2.27859	2.65045	1.75697	2.45853	1.42678	0.449178	0.834752	1.18868	9.09468	8.20362	10.7401	0.639756	0.31401	0.498193	0.398165	0.309087	0.230556
ENSG00000006047.13	YBX2	7.99812	10.9452	3.90309	0	0	0	0.492011	0.461122	0.819722	1.18267	0.298978	0.34309	0.437523	0.338627	0	0	0	0	0	0	0	0	0
ENSG00000006059.4	KRT33A	0	0	0	0	0	0	0	0	0	0	0	0	0	0	0	0	0	0	0	0	0	0	0
ENSG00000006062.18	MAP3K14	1.5381	2.28025	0	14.405	13.7482	15.316	25.1548	23.692	23.3215	21.1932	11.685	11.4096	11.342	11.6829	14.0821	13.883	14.8235	3.51866	4.33334	5.97832	3.18532	3.70905	3.68889
ENSG00000006071.15	ABCC8	0	0	0	0	0	0	0	0	0	0.010084	0	0	0	0	0	0	0	0	0	0.124548	0	0	0
ENSG00000006116.4	CACNG3	0	0	0	0	0	0	0	0	0	0	0.033134	0.032582	0	0.074482	0	0	0	0	0	0	0	0	0
ENSG00000006118.15	TMEM132A	19.9953	14.1375	10.148	36.9291	39.9228	33.7576	303.301	272.06	270.5	281.143	856.385	1240.28	744.497	760.928	44.0065	39.4405	39.5294	1.91927	2.19807	1.86823	6.37064	4.32722	5.30279
ENSG00000006125.18	AP2B1	367.914	259.72	168.613	302.766	285.276	374.147	49.4962	51.7148	43.8869	46.398	41.4248	35.7577	48.9853	42.7042	348.825	322.465	302.853	190.007	194.498	201.768	181.165	184.216	177.297
ENSG00000006128.12	TAC1	0	0	0	4.19054	3.43706	2.18799	0.651097	0.373043	0.741629	0.831978	0	0.152574	0	0	0.293377	0	1.85294	0	0	0	0	0	0
ENSG00000006194.10	ZNF263	14.1505	17.3299	20.2961	17.5479	17.4497	17.8165	27.9868	32.7651	25.6226	32.6325	27.5456	29.1961	26.8052	24.106	17.3092	16.4072	18.9412	13.7547	15.3865	14.8213	12.3431	10.8181	10.6056
ENSG00000006210.7	CX3CL1	0.61524	0.684074	1.56123	0.261909	0.528779	0	0.018562	0.018698	0.790244	0.154822	0.108381	0.017785	0.203766	0.040654	0	0	0	1.27951	1.44445	1.12094	1.59266	0.927262	2.76667
ENSG00000006282.21	SPATA20	11.0743	8.43692	11.7093	35.0958	38.3365	32.1948	68.5126	62.8867	64.9458	57.7521	42.5406	48.3631	39.9097	43.0591	31.3913	29.3437	32.5294	43.8233	41.9518	39.3573	26.2789	33.6905	29.5112
ENSG00000006283.18	CACNA1G	1.23048	2.50827	0.780618	0.785726	1.05756	0.937712	4.12982	4.42715	4.37491	4.37185	3.83147	2.62929	3.05965	1.89474	1.46688	4.41733	2.88235	0	0.879228	0.373645	1.59266	1.23635	0.922224
ENSG00000006327.14	TNFRSF12A	30.1468	37.8521	4.6837	70.9772	75.351	70.9535	532.25	601.986	551.449	614.9	523.013	632.723	547.477	541.703	40.7794	68.4687	71.4411	15.9939	11.9324	15.3194	6.76881	11.4362	11.2972
ENSG00000006377.11	DLX6	0	0	0	0	0	0	0	0	0	0	0	0	0.027529	0	0	0	0	0	0	0	0	0	0
ENSG00000006432.16	MAP3K9	5.04142	5.4726	3.90309	2.29131	5.72139	3.14985	5.90993	5.02719	6.23713	6.83984	8.42168	6.58136	7.10328	6.80989	4.89778	3.135	4.24995	1.55536	1.07854	0.622742	1.1945	0	0.461112
ENSG00000006451.8	RALA	185.802	199.75	120.996	100.311	98.6172	102.523	16.5727	20.5939	17.161	15.0028	16.975	13.2849	15.2771	16.0242	104.736	103.807	115.5	160.579	158.761	150.828	234.917	228.415	229.399
ENSG00000006453.14	BAIAP2L1	39.683	33.0636	7.80618	6.80962	4.23023	9.37712	2.71612	2.70858	2.83681	3.97352	2.88607	2.59474	2.96176	2.9107	6.45429	5.3639	5.14705	0.319878	0.125604	0	0.796331	0.309087	0.230556
ENSG00000006459.11	KDM7A	11.0743	10.9452	3.90309	64.1676	52.3491	69.7032	19.2481	16.0832	21.0701	18.1167	12.9473	18.0403	16.4787	13.9824	52.5144	53.9546	51.4705	10.8758	9.2947	9.59023	13.1395	17.9271	12.9111
ENSG00000006468.14	ETV1	26.7629	29.4152	6.24494	15.9764	10.5756	13.7531	5.57266	9.90407	5.72933	8.86684	5.5533	4.19977	6.39795	6.06024	18.7761	12.9365	11.5294	0.959634	1.82126	3.11371	1.99083	0	0.461112
ENSG00000006530.18	AGK	10.1515	15.2777	5.46432	5.23817	5.55218	5.00113	10.3387	16.0064	10.1399	15.1806	8.53373	8.60657	9.82507	8.81856	6.16091	5.67943	5.55882	11.5156	7.34784	7.59745	9.55597	4.9454	6.68612
ENSG00000006534.16	ALDH3B1	0	0	2.34185	9.69062	7.93168	8.75197	19.2281	13.7097	17.5532	13.2243	13.2338	16.9329	11.8764	11.5213	9.38806	9.78124	10.067	77.0906	97.5927	86.9348	49.3725	55.9448	54.1801
ENSG00000006555.11	TTC22	0.30762	0.228025	0	0.261909	0	0	0.07149	0.030065	0.018126	0.018635	0	0	0	0	0	0.315524	0	0	0.125604	0	0	0.618174	0.230556
ENSG00000006576.16	PHTF2	13.5353	20.2942	24.1991	28.0242	26.7033	26.8811	6.78169	8.53489	7.0821	10.6256	10.8935	6.82656	5.80244	8.22269	38.7257	36.9163	36.2352	53.4196	49.2996	53.8049	62.5119	58.1084	49.5695
ENSG00000006606.9	CCL26	3.0762	6.61272	6.24494	0	0	0	0	0	0	0	0	0	0	0	0	0	0	0	0	0	0	0	0
ENSG00000006607.14	FARP2	6.46002	7.06877	10.9286	19.6431	24.0594	15.6285	16.4064	12.6561	13.1013	11.5707	9.20546	9.07502	10.2345	10.7574	16.4291	17.0383	14.6176	7.35719	7.03383	9.21658	7.16697	7.41809	7.14723
ENSG00000006611.17	USH1C	2.76858	0.684074	2.34185	0.261909	0	0	0	0.084909	0.244284	0.01964	0.086849	0.320192	0.528362	0	0	0	0.411764	0	0	0	0	0	0
ENSG00000006625.18	GGCT	160.885	108.084	77.2811	50.0245	67.6837	65.3272	27.7311	27.1641	32.1498	31.2897	13.2023	14.3988	14.1629	17.1192	41.0727	46.0665	45.9117	80.6092	87.9228	71.1171	58.1321	51.9266	57.4084
ENSG00000006634.8	DBF4	49.5268	55.8661	92.8935	28.744	17.4024	25.0056	11.2812	14.4529	12.2804	13.6407	8.57147	8.22166	9.59841	4.88326	29.3377	27.135	21.2059	16.6336	17.2943	20.675	22.8266	19.0965	20.2889
ENSG00000006638.13	TBXA2R	0.30762	0.684074	0	1.57145	1.58634	1.87542	1.60078	1.73683	0.598536	1.09738	1.30977	1.38177	1.38967	2.50902	2.05364	0.315524	1.02941	29.4288	30.773	20.3014	20.7046	19.7816	21.9028
ENSG00000006652.15	IFRD1	6.46002	8.65574	2.34185	38.5006	38.8652	36.5708	28.3906	29.591	31.1097	30.295	23.079	19.9391	24.2269	22.0902	27.8708	25.5574	30.0588	13.4349	15.0725	15.0704	15.1303	13.2907	13.1417
ENSG00000006659.13	LGALS14	0	0	0	0	0	0	0	0	0	0	0	0	0	0	0	0	0	0	0	0	0	0	0
ENSG00000006695.12	COX10	11.9972	11.6293	7.02556	17.5676	16.1277	17.8165	8.27582	10.0637	9.56394	9.14809	5.55006	5.27102	6.78891	8.11257	17.3092	17.0383	21	10.556	12.5187	13.386	19.9257	21.0179	18.4458
ENSG00000006704.11	GTF2IRD1	14.7658	15.9617	0.780618	14.6669	15.8634	11.8777	12.2229	12.7027	12.6708	12.7219	10.4897	11.7126	10.7738	11.3367	11.1483	12.3054	13.5882	6.39756	7.97586	10.4621	5.17615	4.32722	4.84167
ENSG00000006712.15	PAF1	19.9953	17.1019	18.7348	45.0483	53.671	54.3873	65.5026	71.1458	57.259	57.6807	63.6542	62.0529	69.1371	70.8272	56.9151	52.0614	55.3823	25.5902	24.116	15.9422	13.1395	26.5815	15.6778
ENSG00000006715.16	VPS41	24.302	25.7668	42.934	64.9533	50.4984	64.3895	54.9296	44.6297	58.5363	48.887	40.2216	39.6168	46.2285	54.6804	88.8932	76.0412	74.3234	71.0129	56.145	40.7273	67.6881	65.2174	56.0251
ENSG00000006740.17	ARHGAP44	15.0734	21.2063	14.0511	0.523817	1.58634	1.25028	0.608748	0.60227	0.320912	0.54605	0.593389	0.649633	0.92089	0.775491	1.76401	1.5796	1.23529	2.23915	1.13044	2.36871	1.99083	1.23635	1.15278
ENSG00000006744.19	ELAC2	32.3001	36.2559	32.0053	34.5719	41.5091	35.9456	51.7697	52.0111	52.3786	48.3606	39.5986	40.3832	47.8171	40.5261	48.4072	46.0665	46.3235	18.233	21.2271	22.7924	17.1211	22.5634	17.2917
ENSG00000006747.15	SCIN	6.01115	0.709728	14.7858	0.533114	0.528779	0.318819	0.215112	0.306916	0.38174	0.543376	0.256001	0.069991	0.289356	0.153895	0.586754	1.57762	0.617646	1.91927	2.78723	3.03653	2.53513	0.309087	0.230556
ENSG00000006756.16	ARSD	4.6143	2.28025	3.12247	51.8579	54.993	48.1359	35.3517	32.9599	35.0406	30.2663	33.5604	34.6337	32.339	27.2596	61.3157	57.7409	60.5293	27.8294	37.8068	33.1299	19.5101	18.8543	23.9778
ENSG00000006757.12	PNPLA4	19.6877	18.698	3.90309	14.405	14.0126	12.1903	10.121	15.3764	12.5165	11.168	14.0022	13.2141	10.7743	14.159	8.50793	9.78124	10.2941	10.556	9.67151	8.59384	5.17615	8.03627	5.53334
ENSG00000006788.14	MYH13	0	0	0	0	0	0	0	0	0	0	0	0	0.009886	0	0	0	0	0	0	0	0	0	0
ENSG00000006831.10	ADIPOR2	63.985	62.7068	34.3472	96.1205	103.376	103.461	42.244	41.035	40.5312	41.0014	44.3527	40.6868	45.5088	44.4127	115.59	113.904	116.118	53.4196	66.8214	78.8391	70.0771	70.1628	50.0306
ENSG00000006837.12	CDKL3	6.65286	5.92865	3.12247	2.88099	2.11511	1.54141	1.04194	0.613752	0.334565	1.05672	0.948327	1.43738	2.10668	1.63051	2.93377	0	1.85294	2.78301	0.548108	1.86823	1.1945	1.63985	4.26496
ENSG00000007001.13	UPP2	0	0	0	0	0	0	0	0	0	0	0	0	0	0	0	0	0	0	0	0	0	0	0
ENSG00000007038.11	PRSS21	1.23048	0.45605	2.34185	0	0	0	0.822229	0.605401	0.556095	1.42463	1.08497	0.757095	0.273015	0.907435	0	0.315524	0	0	0	0	0	0	0
ENSG00000007047.15	MARK4	57.2173	47.8852	38.2503	49.2388	57.9013	52.1993	37.9738	39.3354	36.8768	29.686	40.6749	41.1058	41.6659	37.8524	45.4734	56.1632	49.6176	21.1119	33.2223	35.9945	23.4917	24.4179	18.4445
ENSG00000007062.12	PROM1	29.2239	35.7999	9.36741	0	0	0.312571	0	0	0	0.026441	0.049375	0.216655	0	0.08092	1.17351	1.26209	0.617646	0	0	0	0	0	0
ENSG00000007080.11	CCDC124	13.5353	18.698	130.363	10.4763	11.8975	10.0023	131.799	147.045	125.346	137.175	104.7	127.012	116.502	120.461	9.97481	15.7762	10.2941	5.7578	7.41064	11.2094	3.98165	7.109	3.22778
ENSG00000007129.18	CEACAM21	0	0	0	0	0	0	0.153021	0.145968	3.65081	0.323144	0.212492	0.445858	0.39176	0.111416	0	0	0	1.59939	0.376812	0	0	0	0
ENSG00000007168.14	PAFAH1B1	43.6807	52.6737	31.2247	127.288	110.25	117.214	51.9857	46.9627	51.8332	52.4074	51.2338	46.9746	55.6707	54.8134	87.7197	98.4434	107.676	70.31	64.2465	57.7904	76.4477	79.1263	80.6946
ENSG00000007171.18	NOS2	0.30762	0.912099	0	0	0	0	0	0	0	0	0	0.017437	0	0.03986	0	0	0	0	0	0	0	0	0
ENSG00000007174.18	DNAH9	0.61524	0.9121	0.780618	0.261909	0.264389	0.312571	0.105544	0.065876	0	0	0.008248	0.062539	0.065155	0.021318	0	0.315524	0	0	0	0	0.796331	0	0.230556
ENSG00000007202.15	KIAA0100	18.7648	18.47	17.1736	52.6436	49.7052	49.0736	95.6343	93.4538	91.7541	94.6719	86.9433	74.5657	86.7031	85.4825	44.5933	55.2167	57.0293	50.5407	61.9228	63.5197	41.8074	38.0177	30.6639
ENSG00000007216.15	SLC13A2	0	0	0	0	0	0	0	0	0	0	0	0	0	0	0	0	0	0	0	0	0	0	0
ENSG00000007237.19	GAS7	15.0734	12.8362	15.328	109.74	108.664	106.274	72.4081	62.5492	71.5072	66.073	57.6349	51.3282	51.5545	47.3158	113.83	88.6622	73.8855	185.529	213.4	207.62	136.561	149.907	158.392
ENSG00000007255.10	TRAPPC6A	110.743	85.0532	610.443	13.3573	16.1277	15.6285	35.7811	28.4975	39.3624	32.1311	38.8419	34.7332	39.7358	38.9908	22.0033	18.3004	19.7647	22.3915	28.8261	26.2797	8.75964	10.1999	10.1445
ENSG00000007264.15	MATK	2.76858	3.87642	11.7093	0.785726	0.264389	0	9.23062	9.68391	8.88356	10.1057	5.72871	5.43452	5.15383	7.69519	2.93377	0.631048	1.02941	38.3853	52.2513	30.6389	27.4734	16.6907	16.6
ENSG00000007306.15	CEACAM7	0	0	0	0	0	0	0	0	0	0	0	0	0	0	0	0	0	0	0	0	0	0	0
ENSG00000007312.13	CD79B	0	1.59617	0.780618	0.785726	0.264389	0.625141	1.26816	1.18328	1.37659	3.23763	1.27937	0.655154	1.09008	0.943825	0.88013	0.315524	0.411764	0.319878	0	0	0	0	0
ENSG00000007314.12	SCN4A	5.53716	2.7363	1.56123	0	0	0	0	0	0.007523	0	0	0.007112	0	0	0	0	0	0	0	0	0	0	0
ENSG00000007341.19	ST7L	1.23048	4.10445	5.46432	12.3097	9.78241	10.94	17.9644	17.5226	21.0247	18.0491	16.4983	15.3591	16.8579	16.2094	8.8013	11.6744	7.41176	3.51866	6.59421	8.09564	5.57431	4.63631	7.37779
ENSG00000007350.17	TKTL1	0	0	0	0	0	0	0	0	0	0	0	0	0	0	0	0	0	0	0	0	0	0	0
ENSG00000007372.24	PAX6	0	0	0	0.785726	0.264389	0	0.215341	0.228146	0.076844	0.057662	0.496845	0.049196	0.050995	0.404551	2.05364	3.78629	0.411764	0	0	0.124548	0	0	0
ENSG00000007376.8	RPUSD1	22.1486	27.819	42.934	20.4289	19.3004	15.0034	49.8632	58.348	54.2148	51.5413	43.9162	49.4828	37.8564	46.2869	19.3629	15.4607	11.3235	15.0343	17.773	13.9494	11.1486	14.218	15.4472
ENSG00000007384.15	RHBDF1	25.2248	23.7146	21.8573	44.7864	49.9696	51.5741	60.0559	53.2005	56.9257	50.6713	38.939	40.2708	34.7687	37.0814	51.0476	36.6008	45.2941	4.15841	5.40097	4.35919	1.59266	1.85452	2.075
ENSG00000007392.17	LUC7L	34.1458	41.0445	64.0106	46.6197	34.8994	37.821	40.1641	47.1459	36.6532	43.5262	38.493	51.3084	31.1198	40.4531	57.5018	48.5907	48.7941	13.115	11.9952	9.46568	17.1211	15.1453	14.525
ENSG00000007402.12	CACNA2D2	10.7667	8.43692	3.12247	1.57145	2.64389	0.937712	1.58378	1.14389	1.96816	1.04316	1.57047	0.717163	0.699174	0.8082	1.46688	0.631048	1.85294	0	0.188406	0.249097	0	0	0
ENSG00000007516.14	BAIAP3	1.84572	2.73254	2.34185	0.443264	0.264389	0	3.0796	1.38591	1.01575	0.963787	1.35264	1.65366	0.915406	1.14314	0.584269	0.315524	1.02941	0	0.125604	0.124548	0	0	0
ENSG00000007520.4	TSR3	76.905	68.6392	164.71	67.9149	84.0758	73.1415	74.2807	73.1867	78.2733	81.9447	56.4655	74.458	59.1884	60.984	57.5043	68.7842	61.7646	45.7425	57.5267	55.0504	36.6312	36.1632	44.7278
ENSG00000007541.17	PIGQ	5.53716	5.24457	14.0511	6.28581	10.84	10.0023	54.4239	51.1819	58.2664	39.6783	42.8867	64.8769	39.9561	40.964	11.7351	14.1986	10.0882	4.47829	7.34784	6.72561	6.37064	5.87266	2.075
ENSG00000007545.16	CRAMP1	6.46002	6.15667	8.58679	8.09125	10.5756	8.38102	14.9112	14.2413	14.3347	8.50846	14.0482	14.1508	19.9725	12.7153	12.3218	11.6744	7.20587	5.11805	6.40581	10.4621	4.77798	6.79992	5.99445
ENSG00000007866.22	TEAD3	11.3819	12.9974	8.58679	4.45245	3.17267	3.75085	7.6014	6.16806	7.22112	6.6463	9.7779	9.83524	9.27332	8.59389	2.05364	1.89314	2.05882	1.59939	0.690822	1.49458	1.1945	0.309087	0.461112
ENSG00000007908.16	SELE	0	0	0	0	0	0	0	0	0	0	0	0	0	0	0	0	0	0	0	0	0	0	0
ENSG00000007923.16	DNAJC11	21.2258	18.47	35.1278	19.3812	22.7375	18.4417	38.0238	35.3856	43.7545	43.8028	31.953	29.1415	32.2658	28.6211	21.7099	15.4607	18.5294	18.233	23.2996	20.1768	11.5468	18.5452	22.1334
ENSG00000007933.13	FMO3	0	0	0	0	0	0	0	0	0.03177	0	0	0	0	0	0	0	0	0	0	0	0	0	0
ENSG00000007944.15	MYLIP	22.4563	20.2942	27.3216	27.7623	21.9443	20.9422	5.65641	6.1179	6.50322	5.54949	6.01492	6.9149	7.97695	8.61869	20.5364	17.0383	18.5294	1.59939	1.13044	2.24187	1.1945	1.23635	0.691668
ENSG00000007952.18	NOX1	0	0	0	0	0	0	0	0	0	0	0	0	0	0	0	0	0	0.639756	0.188406	0.373645	0	0	0
ENSG00000007968.7	E2F2	1.84572	2.50827	2.34185	5.23817	6.60973	6.25141	4.80096	6.19505	3.84776	5.26887	0.784235	1.03374	1.01992	1.16903	5.28078	5.99495	4.32352	0.319878	0.565218	0.871839	0	1.23635	0
ENSG00000008018.9	PSMB1	384.833	243.987	38.2503	360.124	512.387	485.735	172.784	171.06	167.691	169.693	179.121	161.863	174.061	165.546	229.127	326.567	278.97	182.97	183.194	111.097	175.193	191.325	197.817
ENSG00000008056.14	SYN1	0.30762	0.912099	0	0.261909	0.264389	0.312571	0.192864	0.369146	0.193063	0.178625	0.333459	0.330653	0.647884	0.356253	0.293377	0	0.205882	0.319878	0.188406	0	1.59266	0.927261	0.461112
ENSG00000008083.14	JARID2	524.492	468.363	430.901	47.4055	57.1081	51.8867	6.37678	7.57177	7.09263	7.55363	7.25283	5.41709	5.82295	5.89815	61.3157	53.3235	59.7058	154.181	166.928	147.216	103.125	100.762	110.436
ENSG00000008086.13	CDKL5	11.0743	11.4012	7.80618	12.3097	6.08095	9.68969	1.76542	1.56358	1.54791	1.03438	1.64528	1.25288	1.44681	1.65237	8.52631	9.15019	8.64705	2.55902	2.39493	3.26928	1.99083	1.55439	0.922224
ENSG00000008118.10	CAMK1G	0.30762	0	0	0	0	0	0	0	0	0	0.367198	0.073613	0.051122	0.112184	0	0	0	0	0	0.124548	0.398165	0	0
ENSG00000008128.23	CDK11A	22.3792	24.0861	1.67421	37.9527	32.7183	34.5132	40.4044	41.4678	42.2281	33.7008	37.8068	41.6084	43.5068	38.5336	47.4779	38.0022	36.3606	16.9324	16.2191	17.7321	16.1769	13.012	18.54
ENSG00000008130.15	NADK	42.4516	36.94	16.393	77.5249	68.4768	63.7644	155.519	165.047	150.841	143.392	134.894	156.491	147.659	126.465	43.4198	51.7459	60.3235	96.2832	84.2175	82.0774	94.7633	84.3808	94.7585
ENSG00000008196.13	TFAP2B	0	0.228025	0	0	0	0	0.010428	0	0.010578	0.021753	0	0.009998	0	0	0	0	0.411764	0	0	0	0	0	0
ENSG00000008197.5	TFAP2D	0	0	0	0	0	0	0	0	0	0	0	0	0	0	0	0	0	0	0	0	0	0	0
ENSG00000008226.20	DLEC1	0	0	0	0.263776	0	0.631434	1.06564	0.423024	0.818371	0.336126	0.400119	0.225721	0.347692	0.314126	0.826658	0.778525	0	0.319189	0	0	0	0	0
ENSG00000008256.16	CYTH3	15.6886	17.3299	32.7859	7.33344	7.66729	14.0657	6.47227	5.56904	5.46657	6.00353	6.26802	5.2842	5.87725	5.40171	17.3092	9.15019	14.6176	9.91621	11.9952	16.3158	4.77798	4.32722	5.99445
ENSG00000008277.14	ADAM22	2.76858	4.33247	4.6837	0.785726	0.528779	0.937712	0.709816	0.669813	1.64149	0.529779	1.05619	1.90624	1.66738	1.59867	0.586754	0	0	0.319878	0.502416	0.498193	0	0.309087	0.230556
ENSG00000008282.9	SYPL1	51.0649	51.0776	8.58679	96.3824	80.3744	77.2049	26.7621	29.7897	33.2736	31.8102	26.4612	24.4604	28.6012	29.8643	53.688	78.2499	79.4705	55.3389	46.4735	42.2219	39.4184	51.3085	48.8779
ENSG00000008283.16	CYB561	32.3001	31.2394	67.1331	14.1431	10.84	10.94	10.8046	14.1439	11.0998	12.739	12.8545	18.2528	16.5979	14.2009	11.1483	11.0433	12.3529	7.03731	8.10146	6.97471	7.56514	7.41809	7.60834
ENSG00000008294.21	SPAG9	41.2211	41.5005	51.5208	129.383	87.5129	132.217	29.1572	32.1462	33.048	29.9518	26.5436	23.1985	28.4213	28.5339	120.871	113.904	102.941	126.032	102.87	99.7632	189.128	184.834	179.834
ENSG00000008300.17	CELSR3	9.53622	10.0331	12.4899	1.04763	0.264389	1.25028	0.710033	1.04663	0.832032	0.74425	1.19756	1.32007	1.25448	1.23012	0.293377	0.946571	0.617646	0	0.188406	0.373645	0.796331	0.618174	0.461112
ENSG00000008311.16	AASS	184.264	159.845	106.945	24.8813	26.7033	29.3816	3.17873	3.14332	2.2803	2.28564	3.33807	2.05353	2.42426	3.24226	18.1894	19.878	15.8529	0	0.251208	0.498193	1.1945	0	0.230556
ENSG00000008323.15	PLEKHG6	2.76858	1.59617	0	1.57145	1.05756	1.56285	9.10647	10.3067	8.00285	6.88039	13.594	14.8116	20.106	15.568	0.293377	1.26209	3.08823	0.959634	0.439614	0.249097	1.59266	1.85452	1.84445
ENSG00000008324.12	SS18L2	114.435	128.606	25.7604	48.4531	41.5091	34.3828	11.1659	13.7754	12.1976	16.0767	13.2328	12.5516	12.1864	12.4184	40.1926	29.3437	39.1176	41.5841	39.5025	34.3754	38.622	37.7086	42.6528
ENSG00000008382.16	MPND	7.99812	12.9974	18.7348	12.3097	9.51802	6.25141	37.7545	36.3573	27.6789	28.4371	24.7282	26.617	30.4256	19.521	11.7351	8.83467	10.2941	13.1149	15.5121	14.1985	5.97248	6.79992	5.7639
ENSG00000008394.13	MGST1	112.589	150.724	23.4185	11.0002	11.3687	8.4394	10.1877	5.73814	7.53845	11.5966	19.7384	21.0695	15.0559	14.7138	4.10727	3.47076	6.17646	68.7737	75.3624	107.485	62.9101	70.4719	73.5473
ENSG00000008405.12	CRY1	28.9163	22.5745	3.90309	18.8574	12.6907	15.9411	20.2288	17.328	20.4762	17.4337	12.7541	14.096	13.6319	9.62721	10.5616	6.626	13.5882	14.7144	9.48311	9.59023	11.5468	7.41809	8.99168
ENSG00000008438.5	PGLYRP1	0	0	0	0	0	0	0.129674	0	0.393411	0	0	0	0.385295	0	0	0	0	0	0	0	0	0	0
ENSG00000008441.18	NFIX	4.30668	2.05222	3.12247	5.76199	5.55218	4.06342	6.57697	3.43723	7.64053	3.69291	3.35035	5.03477	2.55565	3.33976	6.16091	9.46571	7.41176	0	0.188406	0.249097	0.398165	1.54544	0.230556
ENSG00000008513.16	ST3GAL1	7.31271	3.87642	1.56123	26.7147	35.9569	30.6319	24.0622	23.3641	22.5796	22.3377	34.4792	28.4159	28.6517	29.4935	23.4701	32.8145	35.2058	59.8172	54.2592	42.471	88.3927	93.6534	91.7612
ENSG00000008516.18	MMP25	25.5325	21.4343	0	48.715	49.1764	48.4484	81.5425	73.6091	80.2705	66.5766	121.632	146.091	109.239	108.016	34.0317	18.6159	33.7647	0.639756	1.25604	0.871839	3.58349	0.927262	1.84445
ENSG00000008517.18	IL32	3.0762	3.6484	11.7093	27.7623	25.6458	24.0679	9.17417	7.92898	11.3508	11.5227	367.13	356.613	333.231	354.658	2.93377	2.52419	3.08823	0.639756	1.31884	1.24548	13.5376	12.3635	9.68335
ENSG00000008710.20	PKD1	5.8635	11.6293	29.6635	8.11917	8.72485	13.122	90.6938	89.9602	106.096	83.077	96.8644	79.8803	76.5804	73.3052	17.6026	16.4072	12.9706	4.47829	6.92706	7.722	2.78716	2.78179	5.07223
ENSG00000008735.14	MAPK8IP2	2.15334	1.59617	6.24494	2.09527	1.85072	0.937712	1.26626	1.17139	1.16964	1.02011	1.21238	1.31283	0.986868	1.44404	0.88013	1.26209	2.47058	0.639756	0.565218	0.373646	0.398165	0.927262	0
ENSG00000008838.20	MED24	40.9135	45.605	52.3014	67.8343	119.504	75.9546	67.1683	60.0985	62.2632	57.2137	66.7564	52.5973	67.8793	52.6729	46.9403	52.377	55.794	41.2642	56.7102	70.9926	40.6129	31.5269	40.3751
ENSG00000008853.17	RHOBTB2	12.6124	10.2611	3.12247	24.0956	23.5307	21.2548	16.6994	18.5979	17.6655	19.7147	12.445	10.3994	10.9695	15.0523	33.7383	30.9213	25.3235	68.4539	78.0629	97.6459	32.6496	37.0905	23.5167
ENSG00000008869.12	HEATR5B	8.92098	5.01654	3.90309	22.786	19.3004	21.5674	10.3132	9.16843	11.0835	11.5871	9.46087	8.97165	12.3871	10.0823	21.4165	15.4607	18.9412	9.59634	11.4928	13.0776	9.55597	12.0544	8.53057
ENSG00000008952.17	SEC62	109.513	137.271	160.027	362.743	382.043	383.524	100.092	99.7094	129.869	116.796	105.743	111.718	103.848	100.765	364.081	404.502	422.882	222.315	205.802	215.842	210.231	214.197	240.239
ENSG00000008988.11	RPS20	3145.39	3011.61	4123.22	1676.04	1752.61	1587.21	1969.51	1869.45	2024.76	2071.83	1914.61	1760.44	1881.25	1819.17	2044.53	1890.09	1991.89	1096.82	1214.82	1033.24	1032.8	1055.48	1222.39
ENSG00000009307.16	CSDE1	587.862	581.463	378.6	727.844	757.74	823.311	427.297	423.132	413.946	431.494	425.529	378.881	424.576	423.116	766.3	831.09	829.705	633.998	649.813	654.875	611.582	655.883	600.368
ENSG00000009335.18	UBE3C	47.9887	44.0088	117.093	40.8577	40.716	45.6353	22.2909	22.019	21.9965	23.3192	23.708	20.647	22.5078	23.3951	34.6185	35.3387	39.3235	33.2673	39.7537	35.9945	40.2147	35.8541	41.5001
ENSG00000009413.16	REV3L	6.46002	5.70062	6.24494	51.0722	38.0721	47.8233	3.87778	3.88027	7.38171	5.2104	3.06499	4.5922	3.23365	4.67523	42.833	35.0231	42.4117	14.0746	12.1836	17.0631	12.7413	12.6726	10.375
ENSG00000009694.13	TENM1	4.6143	0.45605	2.34185	0	0	0	0	0.008921	0.026975	0.018494	0.017251	0.012753	0.030987	0.019434	0	0.315524	0.205882	0	0	0	0	0	0
ENSG00000009709.12	PAX7	0.30762	0.45605	0	0	0	0	0	0	0	0.00981	0	0	0	0	0	0	0.205882	0	0	0	0	0	0
ENSG00000009724.17	MASP2	0	0	0	0	0	0.625141	0.692205	0.775034	0.813081	0.587845	0.673599	0.392785	0.613751	0.392824	0	0	0	0	0	0	0	0	0
ENSG00000009765.15	IYD	0	0	0	0	0	0	0	0	0	0	0	0	0	0	0.293377	0	0.411764	0	0	0	0	0	0
ENSG00000009780.16	FAM76A	12.92	18.242	9.36741	10.2144	10.0468	7.81426	3.57454	4.18435	2.9141	3.43766	2.87441	2.51154	2.6319	1.74653	10.2682	4.41733	9.47058	6.07768	10.0483	9.71477	9.1578	9.27262	7.60834
ENSG00000009790.15	TRAF3IP3	0	0	0	1.04763	1.85072	2.81313	3.11815	2.67286	2.45161	1.9919	7.185	4.38652	5.4001	6.54058	3.52052	1.95061	1.44117	14.0746	13.314	11.8321	23.8328	17.5539	26.0528
ENSG00000009830.12	POMT2	35.9915	28.047	30.4441	61.2866	86.4553	74.3918	23.6666	21.0798	23.1293	22.0546	24.2758	20.5661	28.4605	18.0722	69.2369	63.4203	68.147	34.5468	43.6474	52.684	42.2055	32.7632	27.6667
ENSG00000009844.16	VTA1	66.1383	77.7565	42.1533	72.8106	68.7412	69.7032	26.2854	23.8313	26.0929	24.3362	24.3414	19.9355	21.7112	21.3073	55.1548	56.4788	65.0587	55.3389	53.3817	51.4385	44.9927	44.5086	53.0279
ENSG00000009950.16	MLXIPL	6.1524	3.68979	4.68371	1.30954	0.264389	0.312571	0.878808	0.113434	0.837636	0.969451	1.28422	1.8193	0.573726	1.36386	0	0.631048	0.205882	47.3419	55.1402	64.3915	15.9266	18.8543	17.7528
ENSG00000009954.11	BAZ1B	101.822	110.592	80.4036	199.051	208.603	235.053	35.2679	36.9504	35.0188	36.7953	31.2886	29.7314	32.7827	33.1506	295.724	266.933	226.264	124.752	106.324	107.112	128.607	111.58	116.661
ENSG00000010017.13	RANBP9	9.53622	6.61272	5.46432	16.5002	15.599	18.4417	20.9001	23.1546	20.9827	26.6181	23.3435	24.365	24.3232	20.9337	17.896	16.4072	22.4411	8.6367	8.98069	11.0848	8.75964	10.1999	13.1417
ENSG00000010030.14	ETV7	0	0	0	0	0	0.312571	0	0.046521	0	0	0.213208	0	0.096153	0.230858	0	0	0.411764	0	0	0.124548	2.38899	0	1.15278
ENSG00000010072.16	SPRTN	4.92192	7.29679	3.90309	14.405	15.599	12.1903	10.6337	6.15194	8.224	7.40462	6.85891	7.58729	7.33538	7.92053	11.1483	12.9365	14	8.6367	5.90339	5.23103	6.76881	7.109	6.68612
ENSG00000010165.20	EEF1AKNMT	22.4563	28.2751	40.5921	13.3573	16.1277	18.1291	27.1383	24.4484	25.8345	26.6334	20.429	20.1886	19.9155	18.9177	22.59	10.7278	14.8235	17.5933	16.7053	15.0704	7.96331	12.6726	10.6056
ENSG00000010219.13	DYRK4	10.4591	9.80507	3.90309	23.3099	19.036	17.5039	18.4439	17.5869	16.5552	19.399	18.2365	16.486	16.6259	17.4952	14.3755	19.247	20.3823	18.5529	18.715	20.7996	14.7321	15.7634	12.6806
ENSG00000010244.19	ZNF207	115.305	106.445	89.771	144.238	133.238	147.846	88.9349	85.3107	86.703	91.4498	84.3094	80.4427	87.8325	83.0823	155.49	137.884	133.823	96.568	97.2764	88.6784	107.903	112.817	109.514
ENSG00000010256.11	UQCRC1	94.1317	99.8749	73.3781	64.6914	76.9373	55.6376	222.602	236.425	206.955	207.134	186.873	179.129	186.224	172.415	76.278	65.9445	65.6764	114.836	136.846	140.366	101.93	100.144	114.356
ENSG00000010270.14	STARD3NL	19.6877	16.8738	6.24494	25.929	22.7375	23.4428	28.1817	27.2003	26.6679	29.892	26.9781	21.1201	26.252	22.8597	7.92117	9.46571	19.9706	32.6275	26.5653	27.4006	21.1028	26.5815	22.1334
ENSG00000010278.15	CD9	88.5946	75.0202	14.0511	148.764	171.324	100.648	162.832	182.503	159.174	178.01	28.5366	27.5999	27.6841	35.102	35.4986	53.9546	94.4999	667.265	658.04	1011.71	97.1523	110.653	151.936
ENSG00000010282.15	HHATL	0	0	0	0	0	0	0	0	0	0	0	0	0	0	0	0	0	0	0	0	0	0	0
ENSG00000010292.13	NCAPD2	81.8269	80.7208	36.689	47.9293	39.6584	35.0079	54.7676	57.2317	45.1913	50.5255	39.1463	31.8521	37.5517	27.5197	33.1516	37.5473	37.8823	23.3511	13.6908	15.1949	11.945	17.9271	12.45
ENSG00000010295.20	IFFO1	11.9972	5.92865	4.6837	52.9055	71.6495	62.2015	52.6481	49.7279	50.161	45.3487	39.8611	38.7559	38.3013	39.0837	66.3032	61.5271	62.5882	15.3541	23.5508	20.4259	16.7229	22.8725	15.6778
ENSG00000010310.9	GIPR	0	0	0	2.35718	2.3795	3.43828	30.9806	19.1361	23.9591	21.0621	20.7031	18.8963	15.5128	10.7254	3.52052	3.78629	2.47058	0	0.251208	0.249097	0	0.309087	0.691668
ENSG00000010318.21	PHF7	3.0762	3.19235	1.56123	3.66672	3.96584	4.37599	5.08114	4.1221	5.74824	4.93963	4.84313	3.71689	4.43816	4.83298	3.22715	3.78629	2.67647	4.15841	4.33334	4.1101	2.38899	4.32722	2.53612
ENSG00000010319.7	SEMA3G	0	0.912099	0	1.83336	2.11511	1.87542	0.958908	0.882372	0.924647	1.00011	0.631178	0.612559	0.319138	0.220514	1.17351	1.57762	0.617646	0.639756	0.690822	0.249097	0	0	0.230556
ENSG00000010322.16	NISCH	13.2277	9.34902	29.6635	59.7152	51.5559	42.8222	174.848	168.56	177.137	161.907	152.669	152.818	142.393	129.026	83.0256	66.26	62.3823	25.9101	27.5073	23.2905	19.1119	20.7088	22.825
ENSG00000010327.10	STAB1	0.615239	0	1.56123	1.30954	2.11511	0.937712	10.7183	10.5925	11.511	12.4699	5.37576	7.81862	5.77923	4.92805	1.76026	1.57762	0.823528	25.9101	30.6474	34.0017	7.96331	8.03627	11.0667
ENSG00000010361.14	FUZ	12.6124	16.6458	16.393	10.7383	10.0468	8.4394	27.0273	26.7012	26.747	28.2697	32.2235	34.1218	23.6615	23.7393	5.28078	9.78124	8.64705	7.03731	7.66185	10.4621	3.18532	4.01813	3.91945
ENSG00000010379.16	SLC6A13	0	0	0	0	0.528779	0.937712	0.169383	0.535839	0.067678	0.14006	0.098437	0.148596	0.144129	0.257131	0.586754	0.315524	0.411764	0	0	0	0	0	0
ENSG00000010404.18	IDS	5.26674	2.50827	2.53816	28.1823	22.159	30.183	141.327	141.209	139.012	145.856	147.242	140.155	148.294	148.688	23.7589	17.6593	24.9202	7.42877	20.5699	7.47975	9.32076	5.30914	9.75672
ENSG00000010438.17	PRSS3	0	0	1.56123	0	0	0	0	0	0	0	0.106579	0	0	0	0	0	0	0	0	0	0.398165	0	0
ENSG00000010539.12	ZNF200	6.76764	2.96432	2.34185	7.64457	7.4029	7.81426	7.32654	4.84015	5.28361	6.98075	7.43721	6.11257	6.05167	4.70399	8.8013	10.0968	5.14705	5.43792	6.34376	4.28036	3.58349	5.56481	3.45834
ENSG00000010610.10	CD4	0.61524	0.228025	2.34185	4.97626	7.13851	4.68856	27.8603	21.0258	29.6396	20.6515	11.2423	12.136	9.80327	10.87	8.8013	9.46571	6.38234	107.479	127.488	144.974	34.2422	39.8722	50.0306
ENSG00000010626.15	LRRC23	4.92192	4.66276	9.36741	6.62153	6.02285	4.52114	9.62493	13.5118	10.8952	7.77123	9.49235	8.37372	7.08068	9.14891	5.86754	7.03498	6.21786	5.15311	5.95724	5.31584	2.10085	3.10992	1.2533
ENSG00000010671.16	BTK	0	0	0.780618	13.6192	10.0468	5.93884	19.9552	15.3357	20.4434	17.7867	10.9209	12.3373	14.3178	14.056	14.9622	15.4607	9.88234	14.0746	14.6329	14.8213	14.3339	14.5271	14.525
ENSG00000010704.19	HFE	0	1.14193	0.794255	6.90797	4.53056	4.80028	12.1328	11.3436	11.6805	11.0768	11.4363	11.7364	12.5608	10.7424	7.71863	5.87765	8.08622	11.5152	11.1927	19.1682	5.17615	7.48747	6.83482
ENSG00000010803.16	SCMH1	5.53716	3.87642	5.46432	30.1195	36.4857	36.5708	47.0274	37.7608	45.7188	45.4089	34.8085	30.2724	33.6184	37.4888	26.9907	27.135	30.4705	7.67707	9.67151	6.35197	6.37064	2.4727	6.45556
ENSG00000010810.17	FYN	26.1477	27.135	24.9798	34.31	41.2447	30.3193	63.8192	59.3731	63.1108	46.0834	46.8994	43.5743	48.6434	40.9177	21.7099	18.9314	32.1176	17.2734	14.5701	15.1949	6.76881	8.65444	6.68612
ENSG00000010818.10	HIVEP2	10.7667	7.98087	2.34185	9.69062	12.6907	7.81426	2.02685	1.96884	1.75419	1.81134	10.3739	5.33709	6.12873	5.95973	4.69403	6.94152	5.97058	5.11805	4.20774	3.98555	3.98165	2.16361	7.14723
ENSG00000010932.17	FMO1	0	0	0	0.261909	0	0	0	0	0	0.092704	0	0	0	0	0	0	0	0	0	0.124548	0	0	0
ENSG00000011007.12	ELOA	18.0911	17.3299	10.1114	49.5007	50.7627	46.2604	29.3899	29.0181	27.439	28.3448	32.4345	30.1762	33.1763	33.5134	26.6973	36.9163	41.7941	37.4257	44.2754	41.3501	66.0954	58.1084	64.3251
ENSG00000011009.11	LYPLA2	156.271	137.043	62.4494	82.5012	88.306	62.5141	97.3965	98.6965	95.335	104.024	108.662	115.691	103.506	105.586	66.0098	57.1098	64.647	91.1652	101.362	87.1839	84.0129	67.0719	85.5362
ENSG00000011021.23	CLCN6	7.6905	5.24457	0	10.4763	6.08096	7.18912	12.5826	11.2995	14.4813	10.5529	15.9851	14.2485	13.8754	14.0212	5.28078	5.99495	5.7647	7.35719	8.35267	6.72561	8.36147	2.16361	5.7639
ENSG00000011028.14	MRC2	29.5315	25.5388	11.7093	523.031	581.128	602.949	843.272	858.56	837.77	781.101	673.011	729.194	628.511	587.053	451.8	442.68	457.676	0.639756	1.50725	1.99277	1.1945	0.618174	0.922224
ENSG00000011052.21	NME1-NME2	528.774	845.037	475.396	373.388	409.821	401.303	2.8164	7.7169	4.8057	4.65456	6.05332	5.90118	7.32918	4.12244	430.97	364.43	404.723	350.906	351.654	148.978	302.606	288.66	304.544
ENSG00000011083.9	SLC6A7	0	0	0	0	0	0	0	0	0	0	0	0	0	0	0	0	0	6.39756	5.02416	3.11371	0	0.927262	0.461112
ENSG00000011105.14	TSPAN9	31.0696	31.6954	46.8371	17.8098	18.7716	15.316	11.3793	12.2163	9.90969	8.81813	10.8614	10.7635	8.9312	10.7684	20.243	17.6693	19.3529	0	0.94203	0.996387	1.1945	0.927262	0.691668
ENSG00000011114.15	BTBD7	67.0612	55.638	52.3014	170.247	165.518	185.979	14.8554	13.4574	17.2275	13.6043	19.6485	17.5715	17.3609	16.7527	121.103	135.991	131.765	83.4881	80.889	70.259	76.0496	83.1474	94.2974
ENSG00000011132.12	APBA3	22.7639	14.3656	3.12247	23.048	23.5307	21.8799	19.1927	21.5677	17.9819	17.9623	37.4822	42.7372	34.1446	34.3998	15.549	15.4607	21	26.23	19.7826	21.1732	40.2147	27.1997	25.3611
ENSG00000011143.19	MKS1	17.2267	14.3656	7.02558	6.81031	8.98924	3.75092	5.38193	7.22356	5.52412	5.53829	6.99002	5.03572	7.6655	5.31519	3.8139	3.78629	5.7647	7.67707	7.41064	8.46929	2.78716	3.39996	6.22501
ENSG00000011198.10	ABHD5	5.84478	8.89297	1.56123	16.2383	16.9209	19.6919	8.00742	9.4018	7.67929	10.2777	10.0144	10.5923	11.3968	11.1362	14.3755	11.9899	14.2059	31.348	28.2609	31.1371	27.8716	30.5996	30.8945
ENSG00000011201.12	ANOS1	4.6143	4.10445	1.56123	18.3336	12.9551	15.0034	24.7142	20.2734	26.6499	21.434	23.7613	21.49	23.7665	24.6141	9.38806	11.9899	12.9706	0	0	0	0	0	0
ENSG00000011243.19	AKAP8L	16.3039	15.5057	22.6379	15.4526	12.9551	14.0657	52.9575	51.318	57.4509	49.2086	68.9137	67.7194	59.3447	56.5429	14.3755	12.9365	11.7353	6.07768	4.58455	5.48013	3.18532	4.9454	6.22501
ENSG00000011258.16	MBTD1	16.9191	14.5936	21.0767	6.28581	3.96584	8.75197	4.87405	4.83895	5.26995	4.00165	5.78042	5.71844	6.19027	5.42953	6.74767	7.25705	7.20587	4.47829	4.27054	4.23465	6.37064	1.85452	2.76667
ENSG00000011260.14	UTP18	79.366	70.4597	62.4494	34.0481	33.313	36.5708	21.2544	20.5323	21.0821	22.4094	19.2007	19.3351	17.1023	18.1435	38.139	36.2852	34.1728	37.1058	43.2069	38.3609	45.789	41.4064	43.5659
ENSG00000011275.19	RNF216	32.3895	37.0082	33.9503	64.5262	61.9182	58.6648	22.9548	21.9831	22.3723	22.469	20.7279	20.3284	21.1054	20.866	63.3364	71.6963	71.7982	68.5729	51.9743	52.2299	51.4603	45.0218	40.8293
ENSG00000011295.16	TTC19	119.972	106.26	113.19	50.5484	49.7052	55.325	23.523	18.105	17.4722	18.1321	11.585	21.6072	11.7681	15.955	59.5555	56.1632	50.2352	28.4691	33.3479	33.7526	28.6679	24.727	25.8223
ENSG00000011304.22	PTBP1	294.392	326.303	821.21	229.17	239.008	248.806	351.276	364.917	324.608	342.64	292.801	289.301	281.472	283.712	287.216	246.74	248.5	109.398	118.005	126.79	130.2	123.017	110.206
ENSG00000011332.20	DPF1	5.53716	7.29679	10.148	4.71436	4.75901	5.00113	1.60321	1.25858	1.33871	2.35699	1.03498	0.732442	1.15748	0.984862	3.22715	3.15524	2.67647	0	0.565218	0	0	0.309087	0
ENSG00000011347.10	SYT7	21.2258	16.6458	9.36741	0	0	0.312571	0.237171	0.221036	0.086611	0.159883	0.047484	0.011694	0.298201	0.066825	0	0.315524	0	0	0.62802	0.373645	1.59266	3.39996	1.61389
ENSG00000011376.12	LARS2	16.6115	24.3987	28.8829	10.2144	17.1853	13.128	14.1644	12.3764	13.7342	12.6198	9.45199	10.0259	10.65	8.66662	12.6152	11.9899	13.1765	12.4752	14.0049	19.0559	13.1395	21.0179	11.0667
ENSG00000011405.13	PIK3C2A	68.7828	72.9386	269.313	94.4984	74.5248	87.7839	33.8353	23.2143	38.6049	36.211	29.7532	26.6234	29.4539	27.0089	75.0832	63.0936	66.8899	22.7113	25.8417	27.5847	29.9936	25.9633	28.085
ENSG00000011422.12	PLAUR	14.7658	13.6815	7.02556	245.932	254.343	201.295	225.265	235.905	220.081	229.998	220.44	223.306	217.104	211.183	149.916	249.895	287.823	626.641	606.479	839.83	1587.48	1659.8	1353.13
ENSG00000011426.11	ANLN	43.3744	43.0967	24.9798	25.4051	20.358	30.3193	21.7587	26.5618	17.8591	17.3477	9.96276	4.55795	5.10017	6.66177	31.3913	21.4556	27.1764	0.639756	1.25604	0.373645	0	0	0.461112
ENSG00000011451.21	WIZ	25.2248	18.47	13.2705	38.5006	46.2681	38.4462	42.6823	36.365	40.5056	38.9846	40.1393	52.2505	34.4538	36.1417	24.3503	31.2369	33.7647	17.2734	17.773	17.0631	10.7505	16.0725	14.7556
ENSG00000011454.18	RABGAP1	67.6764	75.9323	81.1842	140.121	118.711	151.597	25.467	22.5662	25.8104	26.5764	23.7157	25.5947	25.9808	24.5798	203.897	173.223	138.97	49.5811	50.9952	54.3031	62.9101	57.7993	49.339
ENSG00000011465.18	DCN	0	0	0	0	0	0	0	0	0	0.00886	1.00392	3.41127	0.303111	0.55423	0	0	0	0.319878	0.251208	0.74729	0	0	0
ENSG00000011478.13	QPCTL	1.23048	0	0	1.04763	0.528779	0.312571	19.1845	19.6263	21.9778	21.3909	20.3757	19.8231	18.497	22.8755	0.293377	0.946571	1.02941	2.8789	1.31884	6.72561	1.59266	2.78179	2.53612
ENSG00000011485.15	PPP5C	25.8401	34.8878	60.1076	24.0956	17.1853	16.8788	55.0989	66.618	62.805	56.1931	54.88	52.609	55.5988	50.1918	18.7761	13.883	14.8235	15.674	15.9517	25.657	11.945	13.2907	14.0639
ENSG00000011523.14	CEP68	12.92	13.9079	17.6923	22.786	17.1807	17.7938	7.06583	6.72772	7.59609	6.59609	6.01281	8.51823	6.33968	8.84131	20.5453	20.8056	20.3838	10.2361	13.314	12.0812	4.37982	4.9454	5.47293
ENSG00000011566.15	MAP4K3	30.762	31.4674	30.4441	34.8338	16.3921	35.633	8.07611	11.6581	10.4076	9.58129	8.49495	11.3311	9.97008	10.3295	33.7383	33.761	31.0882	36.786	24.116	22.1696	21.5009	23.1815	16.8306
ENSG00000011590.14	ZBTB32	0	0	0	0	0	0	0.153421	0	0.835935	0.03995	0.131297	0.16475	0.038226	0.036292	0	0	0	0	0.062802	0	0	0	0
ENSG00000011600.12	TYROBP	1.84572	2.28025	20.2961	557.341	697.988	622.015	512.251	471.669	489.09	460.146	344.952	376.814	336.647	375.535	965.21	1011.25	1016.03	1917.03	2383.02	2724.12	2037.01	1883.58	1851.13
ENSG00000011638.11	TMEM159	20.6105	22.1184	7.80618	11.2621	13.7482	12.1903	27.8154	32.755	32.9575	27.9504	23.2622	23.9285	23.6804	28.5451	11.4417	13.252	16.8823	8.6367	10.9904	9.71477	3.98165	7.109	5.07223
ENSG00000011677.13	GABRA3	11.0743	8.66494	2.34185	5.76199	6.34534	8.12683	1.00406	0.779222	1.01836	0.617877	0.897032	0.662504	0.96932	0.84734	6.45429	6.94152	4.11764	0	0	0	0.398165	0	0
ENSG00000012048.23	BRCA1	22.764	28.7311	102.262	34.0482	33.3131	34.6953	15.8258	24.4521	17.4527	20.5742	6.97512	5.02089	7.53062	3.22522	31.3917	24.288	19.7647	7.35719	5.52659	5.48013	5.57431	5.25448	2.53612
ENSG00000012061.16	ERCC1	19.6877	15.0877	17.2718	59.7152	68.7412	57.513	198.091	188.255	183.278	159.758	210.567	222.295	206.108	210.456	58.0886	59.003	71.2352	16.3138	23.5508	22.6678	9.95413	12.6726	14.525
ENSG00000012124.17	CD22	0	0	1.56124	0.261909	0.793168	0	0.321399	0.181904	0.357034	0.82021	0.654911	0.305661	0.178216	0.615178	0	0.315524	0.411764	9.91621	14.5073	14.9458	5.17615	5.56357	3.22778
ENSG00000012171.20	SEMA3B	2.15334	0.684074	5.46432	1.04763	0.264389	1.87542	1.52071	1.77988	1.28698	0.990669	1.05023	1.41483	0.863116	1.85146	0.586754	0.946571	1.23529	0	0	0	0	0	0
ENSG00000012174.12	MBTPS2	3.38382	5.04911	0.780618	12.8335	16.9209	9.37712	8.96963	9.19294	9.67604	8.9031	8.90448	7.3389	9.40151	8.99871	14.6688	9.78124	9.26469	16.3138	18.5894	12.7039	11.1486	16.6907	12.45
ENSG00000012211.13	PRICKLE3	6.1524	6.15667	12.4899	9.60519	12.9551	13.4616	16.8537	17.6116	19.5835	16.2596	15.6837	18.4748	15.9039	18.8004	7.33442	10.463	12.9859	6.26052	4.89856	9.56613	5.59884	10.0214	10.4363
ENSG00000012223.13	LTF	0	0	0	0	0.264389	0	0.030135	0	0.781219	0	0.44717	0.217062	1.05328	0.248095	0.293377	0	0	0	0.188406	0	0	0.927262	0
ENSG00000012232.9	EXTL3	74.444	66.1272	40.5921	65.4771	63.9822	55.9501	63.1679	51.5531	51.8796	43.3622	36.8956	36.0257	44.9142	40.9116	66.0098	72.255	58.6764	12.4752	18.2126	23.7887	8.36147	10.1999	10.8361
ENSG00000012504.15	NR1H4	0	0	0	0	0	0	0	0	0	0	0	0	0	0	0	0	0	0	0	0	0	0	0
ENSG00000012660.14	ELOVL5	90.1327	112.644	35.1278	96.3824	79.8456	75.3295	75.133	72.505	77.8135	77.0582	92.2692	82.7873	84.8714	85.1906	73.9309	75.0947	86.2646	58.2178	48.0436	41.9728	54.9468	54.0903	58.7918
ENSG00000012779.11	ALOX5	1.23048	0.228025	3.12247	23.5718	23.5307	24.3805	106.833	87.9182	107.793	94.5478	108.43	124.015	95.2656	94.3408	53.688	49.2217	63.6176	50.8606	42.2658	35.2472	10.7505	12.3635	16.8306
ENSG00000012817.16	KDM5D	6.76764	8.89297	2.34185	27.2385	20.358	22.1925	36.5665	29.7518	40.8098	33.4998	36.6901	36.0189	38.8239	33.9901	16.4291	11.6744	12.5588	8.31682	9.2947	12.7039	7.56514	12.0544	7.14723
ENSG00000012822.16	CALCOCO1	2.76858	2.7363	0.780618	11.524	7.4029	5.3137	95.0091	73.7729	82.4094	62.8151	116.174	97.8057	102.911	99.5704	6.16091	5.3639	5.97058	3.51866	5.84059	8.84293	4.37982	4.9454	5.7639
ENSG00000012963.15	UBR7	17.5343	17.1019	10.9286	24.6194	25.3814	26.8811	13.6009	16.3102	16.8726	16.8834	11.7791	8.64285	12.0394	14.5225	18.4827	19.247	18.7353	30.0685	21.9807	28.397	19.5101	13.5998	17.0611
ENSG00000012983.11	MAP4K5	49.8344	51.7616	25.7604	63.6438	62.1315	77.8301	27.6932	35.2247	26.2208	28.9448	34.8792	41.6424	37.1838	37.7466	91.2402	75.7257	87.9493	27.5095	18.5894	22.5433	23.4917	23.4906	23.5167
ENSG00000013016.16	EHD3	7.07526	8.43692	7.02556	2.09527	2.11511	1.87542	0.859301	1.24857	0.971277	1.16506	0.919892	1.01207	1.10306	1.15831	0.586754	2.20867	1.02941	4.47829	3.0773	1.86823	1.1945	0.309087	0
ENSG00000013275.8	PSMC4	147.965	155.057	69.475	186.217	220.765	223.488	141.111	136.554	138.901	133.368	130.606	128.342	117.965	143.813	199.79	211.085	188.794	189.048	187.276	169.759	201.472	177.416	143.636
ENSG00000013288.9	MAN2B2	2.46096	1.8242	3.12247	56.5723	68.2124	58.4507	51.8226	51.5259	50.9028	47.5756	41.7983	46.533	43.8126	43.9645	65.1296	67.2067	68.3529	27.8294	34.9807	35.9945	27.0752	22.2543	31.8167
ENSG00000013293.6	SLC7A14	0.30762	0	0.780618	0.261909	0	0	0	0	0.011485	0	0	0	0	0.006205	0	0	0.411764	0	0.188406	0.373645	0.796331	0.927262	0
ENSG00000013297.12	CLDN11	10.1515	14.8216	7.02556	0	0.793168	0	0.090022	0.26367	0.450711	0.117299	0.639641	0.258673	0.2919	0.318114	0.293377	0.315524	0	0	0.062802	0.124548	0	0	0
ENSG00000013306.16	SLC25A39	284.241	232.129	199.838	107.383	118.711	107.212	156.766	158.711	151.912	143.631	123.506	133.546	114.551	122.645	128.206	128.734	110.147	107.479	117.754	119.816	74.0587	84.0717	74.239
ENSG00000013364.19	MVP	4.6143	5.70062	8.58679	81.7155	69.5344	92.5209	153.478	159.798	150.969	149.44	179.91	178.269	170.131	174.335	106.789	87.4001	81.7352	63.0159	80.6378	71.8644	103.125	89.3262	77.4668
ENSG00000013374.17	NUB1	51.6802	53.5858	64.0106	126.764	115.274	145.033	43.2571	43.272	46.6765	47.3367	101.073	90.3234	92.9009	94.9237	180.133	169.752	150.706	49.2612	44.087	43.5919	73.6606	71.0901	56.7167
ENSG00000013375.16	PGM3	51.0649	59.2748	46.0564	70.4534	57.6102	70.6409	30.5048	34.6296	31.1211	32.7206	31.6791	25.3144	31.425	32.2109	75.6912	68.4687	66.9117	22.0716	19.4058	20.675	25.0844	17.9271	19.8278
ENSG00000013392.8	RWDD2A	6.76764	4.5605	0	7.33344	8.72485	9.37712	2.51021	2.9176	3.01627	3.06766	4.68346	3.72347	3.75127	4.71116	4.9874	5.99495	5.7647	4.15841	5.21257	3.98555	5.17615	5.56357	3.45834
ENSG00000013441.16	CLK1	31.9925	39.6763	34.3472	39.0244	43.8886	53.137	22.0577	21.1899	27.4583	22.982	24.8191	30.1699	29.971	33.7564	54.5681	50.1683	52.2941	15.3541	16.3913	17.6859	20.7046	18.8543	17.9834
ENSG00000013503.10	POLR3B	7.07526	4.78852	4.6837	7.85726	9.51802	10.94	3.39985	3.9732	7.2241	3.48921	5.11842	3.74043	3.44052	3.82069	9.68143	8.51914	10.9118	4.15841	6.53141	3.73645	3.98165	7.72718	6.45556
ENSG00000013523.11	ANGEL1	7.1495	8.41648	4.52578	16.2719	7.02247	7.92938	16.2387	14.0452	14.3834	12.9534	12.9268	11.0174	14.7085	13.6168	8.12192	8.44537	9.49883	19.2172	23.8349	21.2343	16.8761	17.8553	19.971
ENSG00000013561.18	RNF14	8.30574	10.0331	3.12247	44.2626	52.3491	35.0079	50.5202	43.1531	46.1681	46.8428	34.4217	34.3439	37.6365	34.6501	21.4165	35.0231	38.0869	49.2612	47.4155	70.3694	39.8165	46.3631	41.5001
ENSG00000013563.14	DNASE1L1	3.38382	3.87642	4.6837	22.2622	15.8634	15.316	48.6813	45.4891	53.4756	52.7969	40.7273	39.3196	34.1244	37.6162	16.7225	23.0332	22.0294	23.0312	22.2319	19.1804	15.1303	18.8543	19.1361
ENSG00000013573.17	DDX11	4.92192	10.0098	23.3313	4.71436	5.28779	3.12571	20.95	23.9762	22.9203	20.0725	7.79123	8.27655	10.2401	9.10295	3.2332	2.20867	1.64706	0.639756	1.06763	0.871839	1.1945	0.309087	2.76667
ENSG00000013583.10	HEBP1	44.2973	36.94	6.24494	43.4768	39.394	44.385	41.6445	45.4512	45.1949	40.0353	40.649	37.6256	44.2285	40.4171	39.0191	41.9647	47.9705	80.6092	90.6233	98.3932	106.31	110.035	93.8363
ENSG00000013588.9	GPRC5A	0.61524	0.912099	0.780618	0.523817	0	0	0.121856	0.053492	0.071859	0.653111	0.034469	0.042455	0.076086	0.019409	0.293377	0	0	0	0.251208	0.124548	0	0.309087	0
ENSG00000013619.14	MAMLD1	0	0	0	3.1429	3.43706	4.68856	3.29494	4.48451	3.54023	2.92008	1.34341	1.29801	1.74998	1.40233	3.52052	3.15524	2.88235	2.8789	0.753624	0.996387	0.796331	1.23635	1.38333
ENSG00000013725.14	CD6	0	0	0.780618	1.83336	2.11511	1.87542	8.1631	7.28535	5.73556	6.30961	2.59419	1.87044	1.3725	3.60914	2.64039	1.89314	1.85294	2.8789	1.63285	0.74729	0.398165	0	0.461112
ENSG00000013810.20	TACC3	300.231	236.627	67.9137	98.7421	83.8114	94.3963	48.8477	56.8184	48.9224	48.7122	16.0037	17.1883	20.2589	20.5624	53.688	63.4203	65.4705	37.4257	42.2658	44.2147	24.6862	29.6724	28.5889
ENSG00000014123.10	UFL1	20.3029	17.5579	18.7348	45.834	37.2789	60.3261	9.92523	10.722	11.9318	11.3471	10.6092	9.51131	11.3501	10.7793	44.0065	38.8094	44.2647	45.4227	31.7778	39.2327	33.0477	37.0905	35.0445
ENSG00000014138.9	POLA2	8.30574	12.3133	2.53858	14.9288	19.8292	12.1903	15.0443	15.5322	11.7937	13.0657	5.89028	5.78158	5.882	6.84408	14.3755	14.8189	14.2059	1.27951	4.33334	5.60468	7.96331	4.01813	8.99168
ENSG00000014164.7	ZC3H3	2.76858	2.05222	3.90309	3.40481	5.81656	1.56285	16.2568	15.7924	16.87	13.4749	14.9512	17.2689	13.1709	15.8567	2.64039	5.04838	2.47058	2.23915	2.13527	2.86461	3.18532	1.85452	1.15278
ENSG00000014216.16	CAPN1	29.5315	31.4674	10.9286	42.953	55.2574	40.9467	167.757	173.026	191.069	166.372	158.328	162.406	148.393	158.312	48.9939	45.1199	58.0588	31.9878	36.2996	37.24	34.6404	40.1813	29.5112
ENSG00000014257.16	ACP3	0.61524	0.228025	0.780618	4.71436	6.87412	6.87655	3.87839	3.76665	5.29923	3.7986	3.78869	2.83408	3.83976	3.96704	5.57416	5.99495	4.73529	12.4752	10.0483	11.3339	5.97248	7.109	7.37779
ENSG00000014641.21	MDH1	216.564	300.537	131.924	101.097	102.319	89.0826	99.1951	100.949	94.5881	103.803	86.8655	83.1514	94.6199	93.8504	130.846	122.739	127.853	197.045	223.575	257.815	143.339	153.616	125.192
ENSG00000014824.14	SLC30A9	63.0621	74.1081	35.1278	70.4534	70.8563	82.5186	24.4309	30.3859	30.6092	35.104	31.255	30.4606	34.0857	33.071	72.4641	66.5755	71.647	54.3792	48.3576	52.5594	44.5945	55.0175	40.5778
ENSG00000014914.21	MTMR11	4.30668	3.19235	0	15.7145	12.6907	16.8788	9.40597	7.38566	5.66749	10.9494	19.1306	14.7679	18.6007	19.0706	10.8549	14.5141	9.88234	0.639756	0.188406	0	0	0.309087	0
ENSG00000014919.13	COX15	19.0724	18.9261	6.72846	20.6908	21.9443	20.9422	14.0177	10.2599	11.0263	11.5459	12.8952	11.8091	13.9266	11.9713	22.59	19.5625	19.9706	32.3077	25.6174	22.4187	20.3064	20.3942	25.8223
ENSG00000015133.19	CCDC88C	34.4534	31.6954	30.4441	15.7145	22.4731	23.1302	10.664	8.20509	8.5276	6.7262	5.48948	6.68801	7.36465	5.98715	16.1357	14.1986	17.9117	16.6336	12.1208	16.3158	5.17615	4.32722	3.68889
ENSG00000015153.15	YAF2	3.38382	6.38469	7.80618	33.2624	34.635	27.1936	11.7173	12.1136	13.5906	13.2734	11.0144	8.34189	12.4255	10.2241	40.788	34.3921	36.4411	29.7486	24.43	28.2725	24.2881	17.9271	22.3639
ENSG00000015171.20	ZMYND11	42.1439	36.484	74.1587	121.002	102.847	95.334	41.6677	32.3585	33.9618	35.3568	33.4742	30.0523	34.492	33.3238	115.59	104.754	98.2058	67.4942	63.5557	68.3771	54.5486	59.9629	53.489
ENSG00000015285.11	WAS	0.92286	1.59617	1.56123	100.835	91.4787	80.0181	39.0958	33.0817	34.4627	30.14	32.8023	31.085	29.8109	36.4715	69.5303	77.3033	80.4999	189.368	191.169	248.723	185.147	166.907	136.259
ENSG00000015413.9	DPEP1	1.5381	1.36815	1.56123	0	0.793168	0.312571	3.69475	2.1082	4.47264	2.8279	1.08164	1.55948	1.06959	0.884559	0.293377	0	0	0	0.062802	0	0	0	0
ENSG00000015475.19	BID	38.1449	36.2559	10.148	64.1676	49.7052	52.5118	87.8179	100.272	90.6976	90.9118	135.704	145.581	128.04	120.284	57.8035	50.4838	56.4117	62.0563	70.2755	54.1785	170.415	170.307	218.798
ENSG00000015479.20	MATR3	276.987	426.724	396.837	142.013	128.356	150.831	117.941	106.19	110.579	105.594	112.179	97.5056	102.746	105.554	279.215	209.78	175.422	99.4386	59.3389	50.5047	60.1467	58.6797	48.4919
ENSG00000015520.15	NPC1L1	0	0	0	0	0	0	0	0	0	0	0	0	0	0	0	0	0	0	0.062802	0	0	0	0
ENSG00000015532.10	XYLT2	19.0724	24.3987	26.541	12.3097	13.4839	13.7531	28.7044	33.7259	25.5764	30.1007	28.0822	30.0704	26.4144	24.6752	18.7761	18.9314	16.0588	13.4349	11.8068	15.3194	4.77798	8.65444	5.30279
ENSG00000015568.13	RGPD5	0	0	0	2.39134	1.75799	2.39382	19.1028	12.7725	4.44052	9.55402	32.9814	24.3749	27.6307	27.651	2.10859	3.4068	1.99237	2.29621	1.256	1.78243	1.63906	3.53286	0.542159
ENSG00000015592.16	STMN4	0	0	0	0	0	0	0	0	0	0	0	0	0	0	0	0.315524	0	0	0	0	0	0	0
ENSG00000015676.18	NUDCD3	44.2973	45.605	99.1384	28.2861	25.6458	33.445	52.4063	52.1581	53.6549	57.0339	42.2199	39.1836	41.0148	37.3905	43.1264	37.8629	29.8529	30.0685	39.5025	36.6172	33.4459	28.436	21.4417
ENSG00000016082.15	ISL1	0	0	0	0.523817	0	0	0.079359	0	0	0	0	0	0	0	0	0	0.411764	0	0	0	0	0.309087	0.230556
ENSG00000016391.11	CHDH	4.6143	6.15667	14.0511	8.64298	7.93168	7.81426	2.09446	1.19923	1.04303	1.05834	0.698298	1.08035	0.448061	0.754718	4.10727	4.73286	5.15811	0.319878	0.505511	0.373645	0	0.618174	0
ENSG00000016402.13	IL20RA	0	0.45605	0.780618	0	0	0	0	0	0	0	0	0	0.057491	0	0	0	0	0	0	0	0	0	0
ENSG00000016490.16	CLCA1	0	0	0	0	0	0	0	0	0	0	0	0	0	0	0	0	0	0	0	0	0	0	0
ENSG00000016602.9	CLCA4	0	0	0	0	0	0	0	0	0	0	0	0	0	0	0	0	0	0	0	0	0	0	0
ENSG00000016864.19	GLT8D1	27.0706	25.9948	8.58679	29.8576	32.5199	36.5708	29.4407	35.5996	31.5978	33.4904	31.7992	35.4444	32.8207	32.491	25.5238	31.8679	37.0588	23.3511	15.4493	19.8032	14.7321	13.9089	15.9084
ENSG00000017260.20	ATP2C1	30.762	31.6954	10.9286	343.886	282.103	276.312	199.055	181.232	205.602	179.474	188.609	167.545	188.713	201.793	217.099	220.867	228.735	42.5438	37.43	41.4746	60.5211	65.8356	67.0918
ENSG00000017427.17	IGF1	0	0.684074	0	1.57145	0.264389	1.25028	0.284678	0.082496	0.880668	0.75757	0.042502	0.622989	0.21466	0.268101	0.880131	1.2621	2.67647	0.959634	0.125604	0.498193	1.1945	0	0
ENSG00000017483.15	SLC38A5	6.76764	12.7694	26.541	35.3577	36.7501	34.6953	24.9266	28.3946	28.4838	38.2455	21.0169	20.3113	21.799	18.9621	33.1516	21.7711	18.3235	0	0.251208	0	1.1945	0	0
ENSG00000017797.13	RALBP1	139.659	146.824	68.6943	212.392	215.423	219.407	36.417	40.2796	38.3591	40.6232	38.7636	34.0281	37.6872	37.6091	185.654	209.508	210.338	146.184	157.753	136.46	134.147	123.635	121.031
ENSG00000018189.13	RUFY3	35.6839	36.0279	34.3472	46.3578	30.6692	44.6976	32.2076	24.0491	29.8272	22.4549	21.2461	27.4165	21.0855	19.3693	40.486	36.2852	39.7352	18.233	19.4058	17.0631	20.3064	17.9271	20.9806
ENSG00000018236.15	CNTN1	0.92286	2.05222	3.90309	0	0	0	0	0	0.03712	0.01908	0	0.019408	0	0.060122	0	0	0	0	0	0.249097	0	0	0
ENSG00000018280.17	SLC11A1	0.92286	0.45605	0.780618	1.04764	1.32195	0.312571	0.457125	0.383977	0.309733	0.37797	1.44731	1.8411	0.987742	1.81077	0.586754	1.26209	0.823528	29.1089	33.0967	31.0125	19.9083	17.3089	21.6723
ENSG00000018408.15	WWTR1	26.4553	25.9948	10.148	4.45245	5.55142	5.92475	4.72335	7.3235	6.4033	7.80521	5.9054	3.45477	4.75244	7.66398	7.04104	8.20362	5.96346	21.4318	28.0725	27.7743	19.5101	15.7634	10.6056
ENSG00000018510.18	AGPS	19.6877	19.3821	14.0511	45.834	42.3023	46.573	56.8288	53.5878	57.1249	50.6017	47.0056	48.5924	40.9867	49.3007	38.7257	35.9697	38.0882	22.7113	29.7682	28.0234	21.1028	28.436	21.9028
ENSG00000018607.7	ZNF806	0	0	0	0	0.264389	0	0.133154	0.156515	0.187917	0.023134	0.231126	0.021257	0.066426	0.121477	0.293377	0	0	0	0	0	0	0	0
ENSG00000018610.15	CXorf56	23.3791	21.4343	37.4696	18.3336	15.8634	16.8788	9.75022	11.8787	12.2083	13.1266	10.8462	9.78673	11.9723	10.8652	13.7887	13.883	19.7647	5.43792	14.0677	11.2094	11.945	10.509	14.9861
ENSG00000018625.15	ATP1A2	3.0762	5.92865	10.148	0.785726	0.264389	0.312571	2.4782	0.814957	3.21241	2.9705	0.240439	0.579965	0.612113	1.00333	2.93377	1.26209	1.23529	0	0.062802	0	0	0	0
ENSG00000018699.13	TTC27	3.0762	7.98087	4.6837	9.1668	5.81656	8.12683	6.52377	6.98995	7.45055	6.17009	5.72965	4.56805	4.83774	4.92258	5.28078	7.88809	9.47058	1.91927	5.52658	4.1101	5.97248	4.9454	3.45834
ENSG00000018869.17	ZNF582	3.69144	3.42037	1.56124	2.61909	6.60973	5.00113	2.31408	2.32603	1.31155	1.36561	3.00414	1.53212	2.74466	2.11014	3.52052	3.47076	4.73529	1.91927	3.57972	2.74006	3.18532	1.85452	1.84445
ENSG00000019102.12	VSIG2	0	0	0	0	0	0	0	0	0	0	0	0	0	0	0	0	0	0	0	0	0	0	0
ENSG00000019144.19	PHLDB1	43.9897	45.1489	31.2247	48.1912	44.4174	51.5741	62.3811	69.1807	66.588	67.6251	61.812	59.5722	53.2838	54.3372	57.7952	46.382	50.4414	4.47829	5.21257	3.861	4.77877	7.72718	7.14723
ENSG00000019169.11	MARCO	0	0	0	3.1429	4.49462	1.87542	3.13281	5.65725	4.73651	8.51348	82.3821	70.8115	83.0985	100.027	5.86754	5.99495	3.29411	0	0.94203	0.498193	2.78716	2.78179	2.30556
ENSG00000019186.10	CYP24A1	0	0	0	0	0	0	0	0.04853	0	0.168781	0.140422	0.282268	0	0	0	0	0	0	0	0	0	0	0
ENSG00000019485.13	PRDM11	0.30762	1.8242	1.56123	4.97626	3.70145	5.3532	13.2209	8.29493	9.09765	8.4242	9.11937	9.6232	8.02814	7.22041	7.33442	5.67943	4.52941	1.91927	2.19807	0.996387	2.38899	1.85452	2.52885
ENSG00000019505.8	SYT13	9.84384	6.15667	0	0	0	0	0.011422	0	0	0.023825	0	0	0	0.08521	0	0	0	0	0	0	0	0	0
ENSG00000019549.13	SNAI2	0.30762	0.912099	0	5.50008	5.81656	5.00113	15.1498	22.5793	14.617	20.463	10.2688	15.4355	11.2156	7.08556	5.57416	8.83467	6.79411	0	0	0	0	0	0
ENSG00000019582.16	CD74	13.5351	13.9095	13.2705	288.099	299.553	237.241	608.824	542.89	660.436	551.867	635.199	734.076	673.464	764.025	437.718	409.55	414.235	385.133	429.44	379.873	253.233	266.742	288.887
ENSG00000019991.18	HGF	0	0	0	0	0	0	0	0.024753	0	0	0	0	0	0	0	0	0	0.319878	0	0	0	0	0
ENSG00000019995.6	ZRANB1	32.9153	40.1324	111.628	36.1434	39.394	37.821	5.3186	5.27387	5.32161	6.10629	5.50718	5.60754	5.90544	5.49873	61.6091	48.3399	36.8529	31.0282	29.517	29.1443	34.0066	32.7075	25.9082
ENSG00000020129.16	NCDN	17.842	28.5031	106.164	62.625	102.583	81.928	23.9853	25.7475	27.246	26.7932	30.4668	34.2962	32.3513	29.1089	54.6008	65.4038	63.4117	34.2271	30.4661	35.87	31.8532	25.6542	27.2056
ENSG00000020181.18	ADGRA2	6.46002	6.61272	1.56123	18.5955	12.8402	16.2537	63.4756	53.3766	61.2445	46.3661	56.8334	64.7983	51.1172	51.4362	14.3755	16.49	13.3823	0.319878	0.251208	0.124548	0.398165	0	0
ENSG00000020219.9	CCT8L1P	0	0	0	0	0	0	0	0.040312	0	0	0.038898	0.076464	0	0.0437	0	0	0	0	0	0	0	0	0
ENSG00000020256.20	ZFP64	25.5325	18.47	14.0511	12.0478	12.1619	10.3148	9.85946	11.6869	9.03471	7.7188	11.2083	7.60795	7.80629	7.76857	9.38806	8.83467	11.5294	5.43792	6.71982	7.34835	6.76881	7.41809	7.60834
ENSG00000020426.11	MNAT1	52.9106	50.3935	39.0309	21.7384	16.3921	17.8165	9.71079	8.79438	14.625	10.2538	13.3151	14.326	13.9271	14.6511	21.7099	28.7127	20.5882	7.99695	4.58455	5.48013	11.945	10.1999	6.68612
ENSG00000020577.14	SAMD4A	3.38382	3.87642	1.56123	29.8576	19.5648	25.3182	74.5071	57.2574	68.5782	57.5049	38.5692	44.3927	49.0703	45.1622	25.2304	26.1885	20.1764	13.7547	13.628	13.4512	13.1398	14.218	11.7584
ENSG00000020633.19	RUNX3	2.76858	2.05222	0.780618	176.526	161.542	141.594	612.637	525.588	534.614	476.926	302.315	295.647	234.459	282.402	273.427	287.127	287.206	124.432	140.677	127.662	60.9193	62.7447	57.639
ENSG00000020922.13	MRE11	78.0885	82.747	46.8371	45.0505	33.5774	35.8376	7.18838	10.1565	11.244	8.44267	8.00681	6.85222	9.11298	7.07393	41.8851	45.1754	33.9273	17.9524	23.676	19.2143	24.3219	27.3449	27.4599
ENSG00000021300.14	PLEKHB1	1.84572	2.05222	1.56123	4.71436	1.85072	6.56398	14.2919	9.09992	17.481	10.5095	15.1836	13.4863	11.4286	16.7249	6.16091	7.25705	8.44117	0.639756	0.376812	0.373645	0	0	0
ENSG00000021355.13	SERPINB1	13.2277	21.4343	6.24494	105.549	87.5129	87.8323	28.8439	27.9171	27.1825	31.6117	44.7361	42.6476	47.2452	49.9922	83.0256	79.512	89.1469	52.1401	53.7585	58.2886	91.578	80.0536	71.0112
ENSG00000021461.17	CYP3A43	0	0	0	0.261909	0	0.312571	0	0	0	0	0	0	0	0	0	0	0	0	0.251208	0	0	0	0
ENSG00000021488.13	SLC7A9	0	0	0	0	0	0	0	0.04363	0.076758	0	0.300721	0.070746	0.086198	0	0	0	0	0	0.125604	0	0	0	0
ENSG00000021574.13	SPAST	18.7648	25.3108	16.393	31.429	25.9102	31.5696	7.93023	8.26403	7.37606	8.34109	10.3799	10.0002	10.5009	7.21792	28.4575	34.3921	33.147	23.0312	20.4735	23.5396	25.4826	27.1997	20.2889
ENSG00000021645.20	NRXN3	1.84572	2.7363	0	0.261909	0	0.312571	0.211328	0.086712	0.17273	0.112527	0.098024	0.040726	0.086566	0.09079	0.586754	0.315524	0	0	0	0	0	0	0
ENSG00000021762.20	OSBPL5	9.53622	19.1541	15.6124	35.3577	23.2663	29.0691	38.6268	38.9343	35.6398	32.4966	27.7186	29.5673	20.342	22.794	30.2178	25.2419	25.5294	1.91927	1.82126	2.24187	1.1945	1.23635	2.53612
ENSG00000021776.11	AQR	56.6021	78.8966	48.3983	69.4058	38.6008	53.137	9.72508	9.68929	9.10408	11.0725	10.654	8.35322	9.60819	9.97801	53.688	53.7605	44.4705	30.7083	24.9952	26.9181	29.8624	25.9633	26.0528
ENSG00000021826.17	CPS1	0.92286	2.05222	0.780618	1.25167	1.32195	0.625142	0.257466	0.63436	0.288419	1.06756	0.455179	1.0401	0.379566	0.89831	0	0.315524	0.617646	0.319878	0.785434	0.996387	0	0.618174	0.230556
ENSG00000021852.13	C8B	0	0	0	0	0	0	0.063348	0	0	0	0	0.030314	0.063163	0.069297	0	0	0	0	0	0	0	0	0
ENSG00000022267.19	FHL1	8.30574	11.8573	3.12247	15.7145	11.1044	12.1903	40.5734	45.5308	39.6606	39.872	30.2672	37.4934	24.0529	40.9697	14.9622	12.3054	12.7647	5.7578	4.64735	3.36281	0.398165	0.618174	2.53612
ENSG00000022277.13	RTF2	65.2154	62.7068	137.389	83.2869	77.9948	88.1449	72.1426	73.0173	69.8278	68.3072	72.5803	62.7306	69.5463	68.6131	108.256	95.9192	86.2646	87.0068	87.1692	73.1099	86.0037	99.217	82.7696
ENSG00000022355.18	GABRA1	1.23048	0.684074	0	0	0	0	0	0	0	0	0.138476	0.011633	0	0	0	0	0	0	0	0.373645	0	0	0
ENSG00000022556.16	NLRP2	1.84572	0.912099	1.56124	0	0	0	0.017815	0	0	0.302567	0	0.017071	0	0	0	0.315524	0	3.51866	2.76329	2.11732	0	0.618174	0
ENSG00000022567.10	SLC45A4	15.381	16.1898	10.9286	40.5958	46.2681	36.2582	19.6076	16.9151	17.6918	14.8233	30.7198	34.6224	28.7042	26.325	24.0569	28.3971	25.7353	10.556	14.9469	13.4512	9.1578	5.87266	3.91945
ENSG00000022840.16	RNF10	72.5983	54.4979	19.5154	96.1205	107.078	106.899	84.3906	73.95	92.2937	74.521	87.3553	78.2151	103.29	100.306	68.0634	88.3467	94.7058	48.9413	70.9035	63.5197	62.1138	59.9629	68.9362
ENSG00000022976.16	ZNF839	13.2277	11.6293	18.7348	12.5716	11.3687	9.68969	6.56166	6.31744	6.55435	6.32971	6.65322	7.49052	7.09987	7.62544	12.6152	13.252	12.147	13.4349	7.54294	7.62	8.36147	8.65444	7.14723
ENSG00000023041.11	ZDHHC6	11.3819	8.20889	6.24494	47.6674	34.3706	44.385	21.7957	25.0866	27.4421	22.8817	22.01	19.9516	21.3889	23.9399	31.3913	34.0766	33.147	19.8324	15.3237	14.5722	15.1303	20.3998	24.4389
ENSG00000023171.18	GRAMD1B	4.92192	3.87642	4.6837	22.5241	24.0594	20.3171	24.4365	23.5681	25.1744	21.5323	13.0892	15.6242	14.2408	14.9296	17.896	14.8296	21.4117	0.319878	0.62802	0.249097	0.398165	0	0.230556
ENSG00000023191.17	RNH1	31.9925	35.3438	20.2961	76.2154	69.0056	65.0147	159.887	149.762	157.773	155.072	118.307	142.065	112.177	114.504	68.9435	61.8427	76.3823	88.6062	80.5122	68.8752	66.8918	72.6355	74.0084
ENSG00000023228.14	NDUFS1	61.7811	60.5898	34.9627	72.9043	62.4062	61.7557	51.2529	56.6415	62.2759	60.5657	55.2034	47.0766	52.4388	50.7247	71.9265	70.9445	72.1221	112.998	87.3657	106.73	75.937	80.4	76.6759
ENSG00000023287.13	RB1CC1	148.888	180.824	145.975	116.811	95.7089	133.468	10.7326	9.70676	13.9468	9.63423	12.9498	16.4248	13.5098	12.5626	156.663	136.622	138.765	81.5689	54.1982	61.0287	89.5872	90.8716	89.2251
ENSG00000023318.8	ERP44	43.682	44.4648	14.8317	98.7395	97.5597	91.2706	13.2949	13.1075	15.3849	15.9715	15.3903	15.6306	14.4179	16.0945	60.4356	93.0795	94.7058	103.64	95.4591	105.991	125.82	96.4352	98.6779
ENSG00000023330.15	ALAS1	10.7667	12.0853	3.90309	49.2388	35.9569	40.3216	70.5205	77.0367	70.0265	84.116	105.046	102.888	113.411	115.262	29.0443	20.1935	41.9999	220.396	187.213	201.395	168.026	152.071	160.006
ENSG00000023445.16	BIRC3	0	0.228025	0	2.09527	2.3795	3.1257	0.36831	0.042583	0.589317	0.415642	3.29041	2.53091	2.62359	3.55592	2.05364	1.89314	4.94117	38.0655	35.4203	38.3609	242.084	233.361	223.87
ENSG00000023516.9	AKAP11	8.61336	10.9452	7.80618	184.122	128.493	204.421	32.1147	29.4768	34.9669	33.402	24.0085	20.9749	24.9599	25.887	161.357	141.355	149.676	45.7425	33.1595	34.4999	50.567	37.7086	33.6612
ENSG00000023572.10	GLRX2	7.99812	5.4726	2.34185	30.9052	28.554	30.3193	25.7419	33.7751	26.3488	25.1921	20.1425	21.7838	21.2301	22.5274	34.3251	27.7661	32.7353	43.8233	34.5411	42.471	33.0477	36.4723	39.8862
ENSG00000023608.5	SNAPC1	68.9069	75.0202	51.5208	28.0242	28.2897	28.1634	3.15831	2.55075	2.7627	2.90037	4.78613	4.13293	4.44949	4.51338	27.5774	25.2419	27.7941	4.15841	8.66668	11.583	8.75964	11.4362	9.23401
ENSG00000023697.13	DERA	12.3048	5.4726	0	34.5719	30.9336	17.8165	29.4918	26.6656	31.7921	33.448	23.5847	21.6887	23.8256	24.6664	10.2682	13.252	21.4117	47.3419	29.3913	46.4565	25.0844	28.436	44.4973
ENSG00000023734.11	STRAP	156.579	174.895	71.0362	95.5966	85.1334	82.206	49.3557	50.7757	52.5254	55.3317	55.7495	48.4465	55.8621	56.2323	70.1171	77.6189	83.3822	69.0936	83.8407	85.3156	68.0863	59.9629	71.7029
ENSG00000023839.12	ABCC2	1.5381	0.912099	0	0	0.264389	0	0.030292	0.111841	0.020486	0.073725	0.088442	0.692727	0.100829	0.41322	0.586754	0.631048	0.205882	0.319878	0.125604	0.249097	0	0	0.230556
ENSG00000023892.11	DEF6	7.6905	6.38469	6.24494	6.28581	6.87412	9.37712	14.651	16.5705	13.5036	13.1189	8.65451	8.54302	11.2726	9.96638	14.9622	11.9899	11.3235	3.83853	3.51691	6.22742	1.59266	1.85452	2.53612
ENSG00000023902.14	PLEKHO1	61.8316	72.7399	73.3781	147.978	177.67	142.22	111.001	124.552	101.376	120.969	168.485	175.211	172.364	184.609	144.635	151.136	135.47	217.197	295.107	321.21	309.374	257.161	263.986
ENSG00000023909.10	GCLM	13.4743	11.8573	23.4185	29.9072	29.876	32.19	5.10357	8.88081	8.58559	8.03512	6.50347	4.65708	5.67906	5.13252	26.6973	27.135	25.0432	42.8636	44.7149	49.5682	64.5028	53.7812	66.4874
ENSG00000024048.11	UBR2	17.2267	18.9261	28.8829	53.4294	43.0955	55.325	10.4879	9.48096	10.8874	9.8678	11.5243	10.6052	11.4246	11.6832	56.9151	62.4737	58.2646	56.6184	41.8262	34.1263	54.9468	54.7084	47.264
ENSG00000024422.12	EHD2	5.84478	6.38469	16.393	16.5002	21.9443	18.4417	81.6933	92.5877	85.6098	90.8201	49.0836	58.6718	49.4487	53.6839	20.8298	21.1401	14.6176	0.639756	0.753624	0.498193	0	0.309087	0.461112
ENSG00000024526.17	DEPDC1	47.3735	62.4783	32.7859	10.7383	11.8975	15.0034	4.21767	2.90847	2.85944	3.21759	0.8252	0.890135	1.3983	1.38576	8.8013	10.0967	7.41176	0	0.376812	0.74729	0.796331	0	0
ENSG00000024862.18	CCDC28A	14.7658	12.5414	24.1991	12.3097	12.4263	13.7531	7.6587	6.91612	6.94275	6.89093	9.07721	8.19328	10.603	9.11428	9.09468	11.3589	10.7059	25.2704	24.0532	27.027	27.0752	23.7997	25.5917
ENSG00000025039.15	RRAGD	40.9135	41.9566	42.1533	85.3822	65.0398	89.0826	21.4	16.1332	19.5871	16.4062	15.5469	15.4079	16.805	17.3524	114.124	91.5019	104.382	123.153	122.652	117.823	102.328	98.9079	103.52
ENSG00000025156.13	HSF2	58.7554	46.9731	22.6379	20.9527	26.1745	22.8176	4.49102	4.38223	4.47768	2.8119	6.05372	5.19606	3.86117	7.03504	23.4701	19.5625	21	6.07768	9.3575	8.09564	5.97248	8.34535	8.99168
ENSG00000025293.17	PHF20	63.0621	92.8061	59.3269	61.5485	52.0847	49.3861	39.1241	33.2373	30.9556	36.2768	31.8406	29.1158	32.6695	36.5141	53.688	53.008	48.1764	45.1028	47.1015	46.0829	56.5395	53.4721	44.9584
ENSG00000025423.11	HSD17B6	1.84572	2.28025	5.46432	0.261909	0.793168	0.312571	0.859222	1.28626	2.51708	1.11861	0.937786	0.721728	1.5399	1.41128	0.88013	0.631048	0.617646	0	0.062802	0.373645	0	0	0
ENSG00000025434.19	NR1H3	3.38382	5.4726	6.24494	10.2144	11.1044	12.8154	34.0381	35.789	45.5744	42.2872	205.034	217.376	181.713	162.39	6.45429	7.88809	8.0294	73.252	82.7103	68.3771	205.851	208.943	204.273
ENSG00000025708.14	TYMP	0	0.684074	3.12247	181.765	169.474	197.232	1291.65	1450.79	1307.53	1416.19	2209.84	3084.93	2102.9	2168.69	200.963	139.462	137.332	31.6679	38.2464	35.6208	111.428	94.5807	75.8529
ENSG00000025770.19	NCAPH2	22.7639	23.9426	80.4036	22.786	21.1511	22.8176	42.4575	54.7796	39.6362	42.6702	21.0173	21.4029	20.785	19.325	19.3616	18.3004	17.9117	7.99695	7.15943	4.85739	5.57431	4.01813	4.38056
ENSG00000025772.8	TOMM34	46.7582	34.4317	32.0053	146.407	120.562	110.65	50.652	53.8419	51.9402	53.2057	45.0006	45.3209	49.6172	51.5087	116.764	105.385	103.353	22.7113	33.0967	29.1443	31.0569	33.9996	34.5834
ENSG00000025796.14	SEC63	54.714	51.7616	44.4952	153.375	173.439	226.374	36.9269	29.8422	35.7958	46.1511	32.3244	31.0675	37.3225	37.2153	219.888	222.287	202.898	110.187	94.6387	94.6568	87.4658	84.9574	103.491
ENSG00000025800.14	KPNA6	111.521	129.329	126.286	223.16	216.442	235.382	32.2422	28.9817	31.8492	29.6544	29.9251	28.7412	32.5474	30.8526	244.866	227.542	223.044	98.2203	127.692	112.25	114.068	123.548	117.075
ENSG00000026025.16	VIM	15.0734	20.9783	53.082	2588.7	1844.38	2025.46	1606.91	1827.67	1547.14	1755.51	1166.5	1323.64	1251.92	1392.93	2712.86	2928.06	2948.03	2672.9	1974.81	1785.03	2956.38	3083.76	2803.1
ENSG00000026036.22	RTEL1-TNFRSF6B	2.15334	2.50827	3.12247	3.66672	1.58634	0.937712	3.36131	2.8289	2.83561	2.95968	3.20581	4.17764	2.92274	3.5025	3.52052	2.52419	3.08823	2.55902	2.76329	1.61913	2.78716	2.16361	1.84445
ENSG00000026103.22	FAS	0	0.912099	0	2.09527	4.75901	1.25028	3.01879	2.62109	4.80328	4.93833	10.4632	8.4146	9.9679	11.5535	3.52052	4.10181	3.70588	13.7547	12.058	14.5722	8.75964	10.8181	8.06946
ENSG00000026297.16	RNASET2	65.5231	46.289	13.2705	198.003	217.59	186.917	159.08	130.853	166.471	137.151	73.3596	77.106	81.0369	86.1794	187.463	200.349	232.439	224.938	238.558	291.188	83.729	74.7928	62.0437
ENSG00000026508.20	CD44	0.30762	1.8242	4.6837	78.5726	69.7988	74.3918	98.853	113.844	95.1694	129.531	271.314	237.598	276.61	286.614	142.874	149.874	141.853	439.192	393.58	393.075	917.373	956.934	968.565
ENSG00000026559.14	KCNG1	13.8429	10.9452	9.53248	8.40038	11.1394	9.40024	30.4756	36.1871	31.7487	34.5383	23.0086	29.163	22.8742	23.1125	9.09468	10.4123	10.0882	0.959634	1.50725	2.11732	3.58349	1.23635	2.53612
ENSG00000026652.15	AGPAT4	68.9069	59.9705	20.2961	39.5482	29.0828	33.445	7.5395	8.83953	8.16066	10.5681	6.09094	6.70436	9.08196	6.38786	28.7509	28.3971	31.2941	52.46	59.8503	51.4385	36.6312	33.0723	36.1973
ENSG00000026751.17	SLAMF7	0.30762	0.228025	3.90309	293.861	283.161	297.567	16.9651	13.6005	12.6122	15.3943	110.074	97.1892	115.31	131.225	196.269	201.62	214.117	226.793	203.541	211.981	1112.86	1072.84	1056.64
ENSG00000026950.17	BTN3A1	2.16765	0.912099	4.6837	2.88099	3.43706	2.18799	3.01186	3.24277	3.10229	2.50222	3.7437	4.00301	5.97878	4.16379	5.26984	3.15053	1.64706	7.35719	7.60363	8.22019	7.16697	5.25448	6.22847
ENSG00000027001.10	MIPEP	10.7667	14.3656	3.12247	7.59535	9.51802	4.37599	6.82704	6.45257	7.61777	8.14083	4.80206	4.29987	5.3741	4.61796	5.28078	5.04838	8.23528	19.1927	20.9759	23.4151	12.3431	15.4544	10.375
ENSG00000027075.15	PRKCH	2.15334	4.5605	0	4.45245	5.55218	2.50056	3.32637	7.96115	3.03222	10.9418	2.83748	3.79259	2.81504	3.42018	6.74767	5.99495	4.32352	0	1.94686	1.74368	1.1945	1.23635	1.15278
ENSG00000027644.5	INSRR	0	0	0	0	0	0	0	0	0	0	0.011037	0	0	0	0	0	0	0	0	0	0	0	0
ENSG00000027697.15	IFNGR1	3.38382	2.7363	1.56123	15.9764	11.1044	8.4394	37.1946	37.8413	39.3809	42.5449	48.2217	44.4024	51.5368	52.9066	5.28078	11.9899	12.3529	39.345	31.9034	56.6695	31.0569	33.6905	24.2084
ENSG00000027847.14	B4GALT7	18.4572	11.8573	11.7093	51.0722	53.4066	60.9513	61.6861	61.239	57.512	56.3748	54.9125	57.5655	44.2158	48.8823	42.5396	46.382	43.647	17.2734	19.5942	19.1804	18.7138	15.4544	18.4445
ENSG00000027869.12	SH2D2A	5.53716	6.38469	1.56123	1.04763	2.11511	1.87542	0.73714	0.921305	0.536345	1.75803	1.90275	1.33162	1.04918	0.723819	1.17351	0.315524	1.44118	0	0.062802	0	0	0.618174	0
ENSG00000028116.18	VRK2	11.9972	16.6458	27.3216	50.0245	44.6818	56.8878	23.8665	23.9329	21.4509	27.9179	22.3389	20.6965	21.6077	23.6193	47.527	52.377	52.0882	15.0343	13.7536	14.5267	19.5101	21.9452	24.4389
ENSG00000028137.19	TNFRSF1B	1.23048	2.05222	7.02556	32.7386	28.8184	30.6319	10.5452	10.4081	9.83068	9.28755	37.5405	43.8772	36.8752	39.8013	21.4165	21.4556	24.5	269.977	326.068	320.214	315.745	309.087	281.278
ENSG00000028203.18	VEZT	59.6783	53.1298	67.9137	95.0728	76.1441	81.2683	42.5236	37.0387	43.3619	37.5073	38.5579	40.157	42.908	44.39	64.2495	55.8477	74.7352	34.8667	53.0677	54.6767	42.6037	41.1086	45.8806
ENSG00000028277.21	POU2F2	23.6867	18.014	17.9542	76.4773	77.7305	77.8301	18.9877	35.1378	31.1549	32.8271	201.637	193.047	198.429	172.449	82.7323	70.9929	72.4705	85.4074	102.744	112.592	238.103	243.252	262.603
ENSG00000028310.18	BRD9	48.9116	42.6406	158.465	52.9055	59.4876	55.6376	29.7927	31.4978	30.7189	28.7815	26.5199	25.521	26.4749	23.9381	77.7448	61.8427	59.4999	30.3884	37.2416	34.1263	25.8807	28.7451	31.125
ENSG00000028528.15	SNX1	24.302	15.7337	11.7093	98.4776	118.711	93.146	72.5597	63.9274	81.3219	74.9964	72.5987	84.0164	106.544	77.3439	48.4072	82.6672	93.4705	110.038	102.305	133.391	92.7725	79.7445	83.2307
ENSG00000028839.10	TBPL1	21.841	27.135	2.34185	21.4765	11.6331	17.5039	13.499	11.8492	14.7796	13.2249	12.3278	13.4544	15.3107	17.4288	7.92117	8.20362	10.9118	9.27646	7.66185	4.98194	11.5468	9.27262	11.5278
ENSG00000029153.14	ARNTL2	4.30668	4.5605	0	4.97626	3.70145	3.75085	9.91167	9.89278	9.00231	11.3416	8.74219	7.49789	10.6865	10.1281	2.05364	4.73286	3.91176	4.47829	3.95653	5.72922	5.97248	6.49083	7.60834
ENSG00000029363.17	BCLAF1	100.875	130.886	96.1646	361.564	296.38	397.61	66.0564	63.9762	71.9546	77.5916	81.2531	66.4755	78.4413	74.5578	401.813	391.795	340.202	170.78	150.168	136.086	204.012	185.531	187.339
ENSG00000029364.12	SLC39A9	25.2248	32.1515	6.24494	52.6436	44.4174	35.3205	25.638	31.4077	27.0559	26.4733	31.7575	27.3592	29.5714	27.6888	41.9529	32.8145	46.5294	31.348	42.9566	48.3248	33.844	29.9815	39.4251
ENSG00000029534.21	ANK1	14.1505	13.4535	7.02556	0.523817	0.528778	0.312571	0.105202	0.211827	0.582147	0.131697	0.537355	0.336673	0.186807	0.47653	0	0	0	0	0.439614	0.249097	0	0.309087	0
ENSG00000029559.7	IBSP	0	0	0	0	0.528779	0	0.258556	0.608463	0.131029	0.583362	0.167722	0.618024	0.429333	0.56514	0	0.315524	0	0	0	0	0	0	0
ENSG00000029639.11	TFB1M	33.224	38.5293	12.4899	14.7072	15.5998	14.0658	3.90212	3.46258	3.31074	3.59648	3.89237	3.18953	2.70305	4.23732	9.09468	12.9365	15.648	19.193	19.2268	17.0631	13.9358	13.5998	19.3686
ENSG00000029725.17	RABEP1	61.7218	84.8252	71.0362	148.764	110.73	140.969	40.0582	36.5307	40.1655	36.4748	32.8416	24.8157	32.0413	31.5913	206.748	172.276	144.117	97.5628	87.1064	77.3445	104.319	98.9079	88.0724
ENSG00000029993.15	HMGB3	222.102	274.998	211.547	35.0958	40.716	45.9463	56.1191	57.6825	59.5987	62.1464	30.1121	30.4125	35.6264	26.4996	41.3661	35.6542	37.0586	13.7547	16.8937	14.6967	8.75964	8.03627	8.53057
ENSG00000030066.13	NUP160	17.842	18.242	5.46432	14.6669	8.72485	8.12683	13.2951	13.923	14.046	13.3393	11.6661	9.63544	14.1476	10.7222	3.52052	8.51914	8.23528	7.03731	6.029	7.59745	7.96331	6.18174	2.99723
ENSG00000030110.13	BAK1	19.0724	21.6624	32.7859	16.7621	12.6907	14.0657	26.4288	30.4387	27.6018	29.6087	23.3445	22.9342	24.9802	25.303	19.9496	19.878	19.5588	18.8728	20.5363	25.4079	27.8716	19.4725	22.825
ENSG00000030304.14	MUSK	0	0	0	0	0	0	0	0.007011	0	0	0.013554	0	0	0	0	0	0	0	0	0	0	0	0
ENSG00000030419.16	IKZF2	1.5381	1.14012	2.34185	8.64298	3.96584	7.50169	2.73561	1.09229	1.33377	2.09846	3.05239	1.74415	2.83449	1.68023	2.93377	4.73286	4.94117	14.3945	7.78745	11.583	6.76881	5.25448	4.15001
ENSG00000030582.18	GRN	120.279	93.7182	255.262	893.37	1198.48	1049.61	1675.18	1353.42	1659.57	1326.1	1042.14	1156.44	1021.83	1042.57	1009.8	963.925	848.852	1172.99	1087.29	606.551	836.147	923.862	756.454
ENSG00000031003.10	FAM13B	4.30668	5.24457	3.12247	26.1909	18.7716	25.6308	15.3169	14.622	16.4978	17.2117	14.4604	11.0141	17.8564	15.1108	28.7509	28.7127	20.7941	28.4691	20.7875	20.9241	22.6954	25.3452	25.8223
ENSG00000031081.11	ARHGAP31	14.4581	18.014	11.7093	219.217	244.56	219.112	40.7685	41.5926	40.11	45.8461	50.0422	46.395	51.4606	58.8545	268.733	262.516	227.294	108.119	113.483	155.187	142.941	150.525	125.192
ENSG00000031691.7	CENPQ	87.0565	88.4736	60.1076	41.6435	36.4857	51.2616	4.31046	5.38544	5.29742	6.16725	2.26418	1.53246	2.35707	3.96203	41.3661	47.3286	44.0588	10.556	7.28504	6.60106	15.1303	8.65444	9.45279
ENSG00000031698.13	SARS1	57.8326	65.4431	142.072	85.1203	89.628	100.96	86.0594	83.679	84.3523	88.0861	75.0196	63.3171	74.6415	78.4528	121.165	111.064	82.147	67.4942	62.8648	56.4204	64.9009	64.5992	68.2445
ENSG00000031823.14	RANBP3	35.0687	42.1846	57.7657	57.0961	60.0164	45.6353	101.156	99.1231	112.036	100.091	95.9431	74.656	84.9123	81.2814	53.3946	55.5322	51.2646	30.0685	29.517	28.1479	26.2789	28.436	24.9
ENSG00000032219.19	ARID4A	25.2248	31.4674	26.541	125.978	116.331	151.909	10.4813	8.95826	8.98614	9.93509	11.1357	13.1284	10.9682	8.4492	154.903	150.505	152.353	95.6435	79.633	90.6712	111.884	108.181	101.675
ENSG00000032389.13	EIPR1	16.9191	17.1019	7.80618	18.3336	23.5307	23.1302	28.4899	27.1714	26.8527	28.7971	22.8519	23.3282	26.1324	22.6551	12.6152	18.3004	18.7353	14.3945	20.2851	19.5541	19.5101	9.27262	17.0611
ENSG00000032444.17	PNPLA6	19.0724	24.3987	56.9851	8.64298	11.6331	7.18912	115.746	123.48	106.713	110.344	155.554	155.68	120.841	127.593	14.3755	14.1986	10.5	32.3077	23.9276	29.0147	12.7413	19.1634	15.4472
ENSG00000032742.18	IFT88	5.84478	5.4726	6.24494	12.5716	10.5756	10.0023	5.2972	3.34203	3.93928	4.02992	3.3612	3.13434	4.15351	4.81154	14.9622	9.46571	10.0882	4.79817	3.26571	3.23826	7.96331	7.109	5.7639
ENSG00000033011.13	ALG1	11.2454	17.2432	11.4339	25.0167	25.9068	26.881	51.4622	58.5978	60.0516	54.042	48.1523	49.8847	45.4782	46.3554	19.9496	30.92	26.0512	19.0154	19.7826	20.1189	17.5193	13.2907	11.9889
ENSG00000033030.15	ZCCHC8	10.0822	17.8384	14.0511	33.638	23.1274	25.0056	16.2577	11.4978	13.2896	14.3378	12.742	12.7479	14.0136	14.9306	22.59	27.4506	22.3264	14.7144	16.2006	15.6931	24.6862	19.7816	17.9834
ENSG00000033050.9	ABCF2	15.6886	11.8573	21.0767	64.9533	75.351	74.0697	73.9166	78.7322	98.6338	78.98	50.1949	71.0553	61.2531	48.754	46.3535	56.4788	44.8557	10.556	13	12.7039	9.14754	8.9434	12.6806
ENSG00000033100.16	CHPF2	16.6115	15.5057	8.58679	54.477	59.752	51.5741	78.566	81.3524	80.4907	79.6944	87.3921	99.2226	88.6323	88.7482	64.5429	62.4737	62.9999	36.1462	42.4542	34.6244	27.8716	34.9269	28.3584
ENSG00000033122.21	LRRC7	0.30762	0.45605	1.57804	1.83336	0.793168	1.06015	0.166065	0.131618	0.193022	0.225223	0.254975	0.22633	0.156711	0.036548	1.76026	1.57762	1.21809	0	0.188406	0.124548	0.398165	0	0.461112
ENSG00000033170.17	FUT8	9.53622	13.9095	24.1991	50.8103	38.0721	43.1347	38.3999	47.9874	46.0704	54.6832	33.3276	30.6352	33.9955	31.22	50.4608	46.6975	48.1809	22.7113	19.1592	19.1805	11.5468	14.5271	13.1417
ENSG00000033178.13	UBA6	59.6783	57.6903	46.8371	102.144	80.3744	92.2083	88.6015	60.7499	76.3149	79.0152	90.4216	67.0509	71.6481	78.7062	95.9342	84.8759	88.3234	52.1401	44.9663	39.98	61.7156	71.3991	58.1001
ENSG00000033327.13	GAB2	9.84384	5.92865	3.90309	29.0719	34.635	30.0068	19.0697	17.2221	17.5111	15.4734	14.4154	11.7217	14.2247	13.4724	37.5522	41.3336	39.1176	27.1896	36.6136	32.6317	27.8716	30.5996	29.7417
ENSG00000033627.17	ATP6V0A1	21.2258	20.9783	14.8317	86.4298	85.3978	88.77	95.0764	74.3074	86.6278	69.3202	70.7177	69.2027	72.245	71.6131	89.4799	91.5019	83.5881	168.896	147.082	124.922	95.9578	96.7443	91.9918
ENSG00000033800.14	PIAS1	32.3001	32.8356	38.2503	103.716	90.6855	96.2717	38.5437	37.4599	32.6484	37.5872	36.7176	37.0739	36.9909	40.2207	68.3568	77.6189	78.4411	88.9261	69.2078	59.7832	52.1596	63.981	56.4862
ENSG00000033867.16	SLC4A7	238.098	228.253	185.787	187.265	128.493	195.357	28.3941	34.3225	28.4761	35.8967	27.6667	31.455	30.5846	30.7747	201.256	152.714	158.529	43.1835	40.5073	41.7237	69.2808	59.0357	63.4029
ENSG00000034053.14	APBA2	14.7658	14.5936	30.1285	5.23817	6.60973	6.87655	11.565	19.6374	12.6775	11.7414	16.5547	14.2974	18.0015	14.4697	8.21455	7.25705	6.17646	0.319878	0.188406	0.124548	0	0	0.922224
ENSG00000034152.19	MAP2K3	28.6087	24.3987	5.46432	39.8101	43.0955	45.3227	25.0802	29.3769	29.0888	23.2662	36.963	32.8068	33.1091	37.2498	20.8298	28.7127	40.147	122.193	158.387	137.626	117.459	120.853	108.361
ENSG00000034239.11	EFCAB1	0	0	0	0	0	0	0	0	0.15605	0	0	0	0	0	0	0	0.205882	0	0	0	0	0	0
ENSG00000034510.6	TMSB10	1123.43	1225.86	249.798	1270.78	1700.02	1522.22	4920.7	5618.62	4726.34	5629.85	3114.87	2936.26	3294.7	3363.65	1161.48	1282.6	1148.41	1752.29	1866.66	1320.21	1730.43	1654.23	1506.68
ENSG00000034533.12	ASTE1	2.46096	3.87642	2.34185	4.19054	4.49462	4.37599	2.74266	2.38805	2.97502	2.03109	1.82674	1.78629	1.85664	1.60916	4.69403	2.83971	3.5	2.55902	4.58455	4.85739	2.38899	4.01813	3.68889
ENSG00000034677.13	RNF19A	7.38288	11.1732	7.80618	25.1432	18.2429	22.19	16.2181	14.4277	10.5359	10.3459	11.9787	11.964	11.632	9.23596	22.0033	26.1885	17.0882	19.1927	14.9469	15.0704	23.4917	16.6907	17.0611
ENSG00000034693.15	PEX3	7.38288	5.70062	3.90309	8.38107	7.13851	9.37712	3.14137	2.77533	3.95284	3.57711	3.79752	4.3178	2.54558	2.49677	7.92117	3.47076	5.97058	5.7578	6.71982	5.23103	3.98165	3.70905	3.45834
ENSG00000034713.8	GABARAPL2	81.2117	62.9348	17.1736	104.502	116.86	79.0803	84.4355	82.0627	84.1486	85.2256	96.9117	92.3682	101.675	97.6875	77.7448	82.3517	91.2058	86.0472	106.952	84.6929	75.2532	81.2899	86.2279
ENSG00000034971.17	MYOC	0	0	0	0	0	0	0	0	0	0	0	0	0	0	0	0	0	0	0	0	0	0	0
ENSG00000035115.22	SH3YL1	11.0743	11.4012	3.90309	5.50008	3.43706	4.06342	9.80606	8.12463	10.5041	13.0147	8.2365	8.93022	7.57798	8.85102	5.57416	6.626	3.91176	9.59634	5.52658	10.0884	4.77798	4.32722	2.99723
ENSG00000035141.8	FAM136A	35.6839	48.7973	86.6485	34.0481	25.3814	27.1936	23.8142	23.6386	24.4894	25.4322	20.4344	20.9104	20.7538	20.7722	27.8708	26.1885	19.7647	26.5499	21.6039	26.9024	19.5101	24.727	21.4417
ENSG00000035403.18	VCL	149.503	176.947	205.302	162.907	134.31	145.97	104.379	111.961	106.565	113.805	63.991	65.6665	67.7207	76.4084	102.095	94.3416	100.265	39.9847	34.7923	35.8699	8.75964	12.6726	17.7528
ENSG00000035499.13	DEPDC1B	38.1449	41.2725	9.36741	6.0239	3.96584	4.37599	3.28315	4.63012	3.02551	5.43237	0.463583	1.0843	2.11664	1.34469	2.05364	4.10181	4.11764	0.959634	0.439614	0.373645	0	0.309087	0.230556
ENSG00000035664.11	DAPK2	2.76858	2.50827	0.829525	4.97626	6.60973	4.68856	1.09162	1.18672	2.06138	0.955935	1.05486	0.254528	0.41592	1.42596	4.9874	4.41733	4.52941	0.959634	0.188406	0.498193	0	0.618174	0
ENSG00000035681.9	NSMAF	8.30574	5.01654	7.02556	25.929	31.4623	30.9445	22.5074	24.8292	28.3263	26.8656	22.2129	19.0413	24.5771	20.8177	16.4291	17.3538	27.7941	51.1805	39.5025	40.4782	44.5945	42.3449	44.2667
ENSG00000035687.10	ADSS2	65.5231	59.7425	22.6379	42.6911	37.0145	53.4496	15.4093	17.6095	18.5024	18.4968	16.4082	16.1072	16.5149	19.4462	50.7542	56.4788	57.4411	73.8918	51.4965	56.4204	85.2074	73.8718	64.3241
ENSG00000035720.8	STAP1	0	0	0	2.09527	0.264389	1.56285	0.100076	0.194699	0.169095	0.139018	0	0.245394	0.066515	0.140258	0	0.315524	0.617646	0.319878	0.251208	0.373645	2.38899	0.618174	0.922224
ENSG00000035862.12	TIMP2	36.9144	28.7311	41.3727	356.458	385.215	361.644	186.394	170.182	181.44	175.679	142.389	127.745	139.516	144.622	401.926	372.003	417.735	410.403	455.566	393.697	290.262	279.415	335.689
ENSG00000035928.16	RFC1	159.04	142.744	81.1842	135.931	130.873	159.098	20.5457	15.8163	20.6494	22.4501	17.8724	16.3108	14.3476	13.2632	143.461	156.815	166.353	52.1401	54.575	54.1785	49.3725	40.7995	38.7334
ENSG00000036054.13	TBC1D23	14.7658	26.9069	18.7348	29.0719	23.0019	25.9434	17.5182	19.7891	14.9326	13.9889	15.3447	18.3628	19.2143	19.8112	31.0979	28.7127	26.5588	41.904	28.0097	27.6497	31.8532	34.6178	27.8973
ENSG00000036257.13	CUL3	40.2982	37.8521	10.148	62.8581	52.8779	42.5096	31.5058	32.1014	33.0161	34.4155	33.0718	30.2704	35.6433	35.5492	49.2873	60.8961	58.8823	33.9071	31.3382	29.6425	30.6587	37.7086	35.0445
ENSG00000036448.10	MYOM2	0	0	0	0.523817	1.58634	0	0.571941	5.2303	4.12486	1.07371	0.901475	1.37737	1.7356	1.05639	0.586754	1.26209	0.411764	0	0	0	0	0	0
ENSG00000036473.8	OTC	0	0	0	0	0	0	0	0.054883	0	0	0	0.051949	0	0.196072	0	0	0	0	0	0	0	0	0
ENSG00000036530.9	CYP46A1	0.30762	0.228025	1.56123	1.04763	0	0.312571	0.220645	0.116416	0.533759	0.167212	0.008581	0.189883	0.029003	0.153442	0.626729	0.946572	2.2647	0	0	0	0	0	0
ENSG00000036549.13	ZZZ3	55.064	59.2864	88.2098	53.9532	41.5091	57.8255	10.0221	14.2127	12.5114	12.8486	16.2101	13.562	17.1096	12.9577	55.7416	69.4152	58.8823	27.5095	21.4155	21.9205	25.8807	31.836	28.5889
ENSG00000036565.15	SLC18A1	0	0.45605	0	0	0	0	0	0.066109	0.049562	0	0	0.084331	0.032692	0.24624	0	0	0	0	0.125604	0.373645	0.398165	0	0
ENSG00000036672.16	USP2	4.6143	3.19235	0.780618	0.523817	0.528779	1.25028	0.580597	0.353677	0.347714	0.357479	0.426561	0.03129	0.3419	0.505006	0.293377	0.315524	0	70.3731	52.4397	54.8013	17.9174	17.3089	17.9834
ENSG00000036828.17	CASR	1.23048	0.228025	0.780618	0	0	0	0.011798	0	0.030299	0.015575	0	0.005473	0	0	0.293377	0.315524	0.205882	0.639756	0.376812	0.498193	1.59266	0.927262	0
ENSG00000037042.9	TUBG2	15.9962	5.70062	4.68371	14.6669	10.5756	11.8777	19.2451	18.5756	19.827	17.2899	18.2069	18.6452	16.5504	15.7777	12.6152	11.3589	9.88234	7.35719	7.84765	4.12567	6.76881	9.27262	7.14723
ENSG00000037241.7	RPL26L1	73.8241	71.3649	31.2247	40.5824	44.6754	39.3772	39.6026	34.9618	40.4318	33.6317	34.202	36.465	37.0121	31.9585	24.6437	29.9748	44.4678	40.6245	28.4483	33.0053	24.6862	25.6542	34.3512
ENSG00000037280.16	FLT4	9.84384	3.6484	2.34185	5.50008	5.55218	4.68856	5.22143	4.80578	4.35134	5.41666	1.34725	1.19861	1.83775	2.18521	4.69403	4.73286	3.70588	0	0	0	0	0	0
ENSG00000037474.15	NSUN2	18.4572	14.5936	7.02556	28.2861	24.0594	21.8799	25.1756	27.5423	24.4761	25.6353	22.7502	23.3635	23.5963	24.0085	13.7887	21.1401	26.147	21.4318	21.7295	29.6425	20.3064	25.3452	20.75
ENSG00000037637.11	FBXO42	7.6905	5.92865	7.02556	19.3985	18.7716	16.8788	23.5399	24.9356	21.4359	21.9222	28.1096	27.0795	24.9325	24.0048	19.3822	16.0917	17.2941	12.491	11.838	13.8249	15.9266	17.618	12.6806
ENSG00000037749.13	MFAP3	6.76764	10.7172	0.780618	22.0003	16.3921	12.5028	10.3488	10.7627	8.20108	13.0114	18.3801	14.3765	14.0457	14.889	12.6152	14.5141	15.8529	12.7951	14.1933	14.1985	11.945	10.1999	9.9139
ENSG00000037757.14	MRI1	13.5353	20.7503	24.9798	18.8574	18.2429	16.8788	35.6195	37.1863	33.6896	35.2468	28.239	30.8001	22.7973	24.0003	11.7351	9.46571	12.7647	9.91621	10.2995	8.22019	5.97248	2.4727	3.91945
ENSG00000037897.17	METTL1	23.6867	18.698	64.0106	9.42871	10.3112	8.75197	9.31569	11.4885	9.32446	9.76867	7.63809	6.96015	7.83369	6.06129	12.6152	6.31048	8.44117	55.9786	46.4735	41.2255	32.6496	47.5994	42.1917
ENSG00000037965.6	HOXC8	0	0	0	0	0	0	0	0	0	0	0	0	0	0	0	0	0	0.319878	0	0	0	0	0
ENSG00000038002.9	AGA	8.92098	7.52482	7.02556	39.8101	34.3706	33.445	25.3504	17.0896	20.6091	28.489	19.1313	19.2162	26.2314	24.2354	29.6311	27.4506	30.0588	16.9535	22.4831	17.8104	17.5193	17.3089	12.45
ENSG00000038210.14	PI4K2B	9.2286	6.61272	3.90309	7.07153	5.81656	7.81426	6.65609	7.41885	7.61434	8.58785	5.56086	4.57837	6.42635	5.67604	3.8139	5.3639	6.38234	3.83853	5.46378	5.35558	10.7505	8.34535	7.60834
ENSG00000038219.13	BOD1L1	91.9784	91.2099	74.9393	302.766	298.496	404.779	18.0078	19.6406	23.1847	17.7901	22.3992	21.7339	22.0364	22.3282	423.049	420.278	397.97	125.072	97.7252	105.119	133.784	133.526	127.036
ENSG00000038274.17	MAT2B	34.7611	48.1132	16.393	42.1673	30.6692	25.3182	29.9133	31.5294	30.8583	28.9578	33.3333	31.619	33.625	34.7709	24.6437	18.3004	32.3235	39.9847	31.0242	46.5811	31.8532	26.2724	27.6667
ENSG00000038295.8	TLL1	0.30762	0	0	0	0	0	0.007959	0	0	0	0	0	0	0	0	0	0	0	0	0	0	0	0
ENSG00000038358.15	EDC4	0	0	0	0	0	0	47.1121	50.7535	44.4758	42.1607	47.8196	48.1967	42.6466	41.8925	0	0	0.212932	0	0	0	0	0	0
ENSG00000038382.20	TRIO	19.3801	19.3821	17.9542	31.429	25.3814	25.0056	31.1929	35.5333	37.4525	33.3458	39.76	33.4318	35.8242	39.9958	48.7005	37.8629	35.8235	28.1493	19.8454	22.0451	18.3156	20.3998	14.525
ENSG00000038427.16	VCAN	124.586	128.378	163.149	59.1913	49.7052	68.4529	75.5987	102.986	77.9264	126.106	42.6204	29.5247	40.4805	32.2603	97.6945	93.0795	72.6764	1.27951	0.502416	0.622742	5.97248	8.34535	6.45556
ENSG00000038532.16	CLEC16A	2.15334	4.5605	1.56123	11.7859	14.8058	13.7531	26.3703	21.5752	21.5704	22.7741	21.8698	21.7287	21.749	21.9254	12.3218	11.0433	13.5882	9.59634	7.34784	10.4621	5.57431	7.41809	9.45279
ENSG00000038945.15	MSR1	0	0	0	0	0	0.312571	0.637469	1.05034	0.605914	1.41882	0.148905	0.257875	0.045012	0.150878	3.22715	1.57762	1.02941	8.31682	7.72465	9.83932	3.18532	2.16361	2.075
ENSG00000039068.20	CDH1	120.895	102.383	17.9542	5.23817	3.17267	7.50169	0.296495	0.029127	0.177947	0.558688	0.16377	0.070827	0.477244	0.297583	0.88013	1.57762	1.85294	0	0.062802	0.124548	0	0	0
ENSG00000039123.16	MTREX	82.4422	92.122	202.961	75.558	56.5792	73.4541	35.5816	39.102	41.1003	46.2059	34.8607	38.8203	40.2202	35.4752	81.2654	76.0412	62.794	34.8667	36.488	37.1104	38.2239	35.2359	39.3797
ENSG00000039139.10	DNAH5	0	0	1.56123	0.261909	0.264389	0.312571	0.003633	0.014626	0.152891	0.026531	0.060101	0.036092	0.010887	0.011949	0.293377	0.631048	0.205882	0	0	0	0	0	0
ENSG00000039319.17	ZFYVE16	14.4581	20.7503	18.7348	76.2154	43.6242	76.5798	18.3543	12.9899	17.8923	18.3032	22.2851	23.4935	14.3812	24.5416	91.2402	84.2449	78.2322	137.228	99.9808	102.877	166.035	196.27	146.634
ENSG00000039523.20	RIPOR1	6.76764	8.89297	4.6837	36.9291	36.7501	37.821	75.7841	74.0572	75.7677	70.6957	69.7171	69.5325	71.2022	66.5142	61.3157	49.8528	56.4117	49.901	49.0484	50.3175	45.3908	34.9269	43.3445
ENSG00000039537.14	C6	0	0	0	0	0	0	0	0.202148	0	0	0	0	0	0	0	0	0	0	0	0	0	0	0
ENSG00000039560.14	RAI14	214.104	207.959	162.368	54.2151	59.4876	72.2038	12.853	14.0987	11.636	12.5022	12.7959	16.3438	15.7522	8.85898	76.8647	80.143	65.2646	170.815	163.097	149.458	190.323	180.198	184.445
ENSG00000039600.11	SOX30	0.30762	0.228025	0	0	0	1.25028	0.918861	0.836667	1.22444	0.842055	0.905358	1.22965	0.741117	1.07602	0.293377	0.631048	0	0	0	0	0	0	0
ENSG00000039650.12	PNKP	37.222	37.6241	51.5208	24.0956	18.5073	18.7542	88.6433	87.1048	83.9574	82.5871	75.0984	75.6843	68.1599	57.2366	19.0695	21.1401	16.0588	16.9535	22.2947	17.6859	9.95413	17.618	14.0639
ENSG00000039987.7	BEST2	1.5381	0.45605	3.12247	0	0	0	0	0.069033	0.03471	0	0	0	0	0	0	0	0	0	0	0	0	0	0
ENSG00000040199.18	PHLPP2	7.6905	6.638	0	8.64298	7.4029	5.3137	6.14209	6.0068	5.51122	5.98907	5.46085	4.6309	5.6379	5.74716	3.52052	2.52419	6.99999	5.7578	3.0773	3.36281	1.59266	2.16361	0.922224
ENSG00000040275.17	SPDL1	67.0612	72.7399	200.619	30.1195	22.7375	23.1302	8.76948	11.2347	10.8594	27.4728	9.33184	4.76186	7.55165	7.81673	21.1231	24.6109	19.5588	7.03731	9.79712	11.2094	10.7505	8.96353	7.60834
ENSG00000040341.18	STAU2	301.775	329.04	445.733	139.073	121.09	128.154	40.9845	38.4871	44.5077	48.8173	43.6542	35.9559	41.876	43.5191	190.983	153.029	169.44	70.3731	96.0243	98.3932	76.0496	68.9264	52.1056
ENSG00000040487.13	SLC66A1	3.0762	5.24457	2.34185	40.3339	39.1296	37.821	91.3326	80.2044	84.0154	79.3797	89.4757	87.9106	81.04	82.8292	41.3661	41.3233	38.2941	16.6336	18.4638	25.5324	16.7229	16.0725	17.5222
ENSG00000040531.16	CTNS	1.84572	4.10445	6.24494	24.6193	32.2555	24.0679	69.9738	52.3353	63.5147	47.9812	43.6757	46.0585	45.0526	43.6705	23.4701	22.7175	23.4686	38.3853	46.6619	39.1082	23.0936	20.3998	25.5917
ENSG00000040608.14	RTN4R	58.4478	62.2508	32.0053	3.40481	3.17267	2.50056	4.77049	2.69799	3.90231	4.1151	1.0757	1.34632	1.19962	0.8427	10.8549	5.67943	5.97058	27.8294	22.1691	21.0487	10.3523	5.87266	5.30279
ENSG00000040633.13	PHF23	45.5278	57.6903	42.1533	69.6677	74.5578	74.0792	138.852	117.431	119.899	118.552	127.174	124.527	119.951	127.256	75.9846	76.0412	72.8823	29.7486	39.6281	34.8735	37.0294	30.5996	35.5056
ENSG00000040731.10	CDH10	0	0.228025	0	0	0	0	0	0	0	0.018417	0	0	0	0	0	0	0	0	0	0	0	0	0
ENSG00000040933.16	INPP4A	5.84478	9.57704	7.80618	16.7621	15.0702	11.8777	40.7903	38.8592	33.5885	31.9048	30.1865	30.6748	33.5435	32.3484	16.1357	14.5141	15.2353	19.1927	15.3865	22.7924	8.36147	9.89079	8.76112
ENSG00000041353.10	RAB27B	0	0	0	0	0	0.937712	0.041501	0.567326	0.800167	1.07282	0.779597	0.087559	0.689469	0.081876	0.293377	0	0.823528	0	0	0	0	0	0
ENSG00000041357.16	PSMA4	350.379	428.231	398.115	227.86	243.238	264.435	201.334	202.315	190.195	214.326	193.727	168.293	196.57	201.624	259.638	246.74	240.47	112.917	114.111	108.731	171.211	146.816	153.55
ENSG00000041515.16	MYO16	0.30762	0	0	0	0	0	0	0.008533	0.008598	0.017902	0	0.008128	0	0.037157	0.586754	0	0.205882	0	0	0	0	0	0
ENSG00000041802.11	LSG1	32.6077	35.1158	45.2758	52.1198	50.4984	53.4496	25.3119	26.4674	26.4612	26.3626	25.3341	24.6915	25.4451	22.8665	61.3157	52.377	47.3529	27.1896	29.1604	24.4115	21.8991	22.2543	24.9
ENSG00000041880.15	PARP3	1.5381	1.14012	0	1.83336	4.75901	5.3137	3.9518	5.75665	3.91615	6.65893	5.28348	8.62972	7.80605	5.04131	3.8139	2.20867	4.73529	1.27951	2.63768	1.99277	1.59266	1.23635	1.38333
ENSG00000041982.16	TNC	0.30762	0	0	8.64298	13.2195	14.3782	151.912	192.819	140.304	169.502	304.105	274.893	299.293	299.359	10.2682	9.15019	8.23528	0	0.062802	0	0.398165	0	0
ENSG00000041988.15	THAP3	21.5334	14.5936	27.3216	9.69062	11.1044	13.7531	18.1384	17.0657	16.0245	16.4447	15.8877	18.2192	17.3136	17.8831	13.4953	11.6744	10.7059	9.59634	13.314	9.34113	10.3523	7.72718	9.45279
ENSG00000042062.13	RIPOR3	1.84572	0.45605	0.780618	0	0	0	0	0.321081	0.209823	0.144244	0.347717	0.151156	0.111416	0.193032	0	0	0	0	0.125604	0	0	0	0
ENSG00000042088.14	TDP1	19.9953	24.3987	17.9542	15.7145	17.1853	13.4405	23.6347	19.5739	17.8202	18.6262	18.5674	15.1536	16.488	16.5723	13.7887	17.0383	12.147	11.8355	7.85025	8.59384	5.17615	5.56357	8.76112
ENSG00000042286.15	AIFM2	3.0762	2.05222	1.56123	25.929	26.9677	20.6297	15.6173	17.1497	15.2209	14.3405	16.3215	16.5852	18.6122	14.9752	15.2556	22.7177	17.2941	24.9505	24.2416	25.4079	45.789	41.1086	34.8139
ENSG00000042304.13	C2orf83	0	0	0	0	0	0	0	0	0	0	0	0.034095	0	0	0	0	0	0	0	0	0	0	0
ENSG00000042317.17	SPATA7	8.30574	7.75284	12.4899	8.64298	7.66729	6.87655	4.70995	3.85587	6.23461	5.54607	6.91471	3.76453	4.82303	2.83229	10.2682	9.46571	8.44117	6.39756	4.08213	1.99277	2.78716	1.85452	3.22778
ENSG00000042429.12	MED17	6.15768	7.98498	3.12247	14.6669	10.0468	10.6274	11.8909	10.5505	12.3829	11.6712	10.5865	12.3778	10.4361	11.4421	9.97481	12.6431	14.2059	11.5156	8.66668	9.71812	9.95413	10.1999	10.1445
ENSG00000042445.14	RETSAT	26.1477	21.8904	5.46432	97.1681	86.9841	90.958	33.9094	33.8366	31.8397	31.5875	29.1993	28.0465	29.2915	32.9676	89.4799	80.7741	93.6764	57.8979	64.7489	59.4096	49.3725	31.5269	43.8056
ENSG00000042493.16	CAPG	137.814	203.854	685.382	151.383	174.233	133.468	762.654	904.144	767.829	854.525	611.232	640.812	599.259	637.077	480.551	366.639	349.588	762.269	916.156	1010.34	911.798	798.99	696.74
ENSG00000042753.12	AP2S1	62.4469	98.7347	602.637	151.645	172.646	122.215	380.193	427.514	384.4	402.281	292.682	300.004	307.959	310.997	166.345	150.189	137.117	171.455	178.421	151.326	125.82	142.489	130.034
ENSG00000042781.14	USH2A	0.61524	0	0	0	0	0	0.005983	0	0.003035	0.003121	0	0	0	0	0	0	0	0	0	0	0	0	0.461112
ENSG00000042813.8	ZPBP	0	0	0	0	0	0	0	0.137925	0	0	0	0	0	0	0	0	0	0	0	0	0	0	0
ENSG00000042832.12	TG	0	0.228025	0	3.1429	2.64389	2.81313	1.59354	1.39063	3.65355	2.30195	3.22485	1.95827	1.59971	2.83709	3.8139	4.73286	3.5	0	0.062802	0.124548	0.398165	1.85452	0.461112
ENSG00000042980.13	ADAM28	0	0	0	22.0003	22.4731	28.4439	21.6781	21.0951	20.168	23.4914	6.93318	8.3488	8.50767	6.10249	41.9529	38.1784	38.5	12.4752	10.4879	8.22019	16.7229	16.0725	15.2167
ENSG00000043039.7	BARX2	0	0.228025	0	2.88099	1.32195	2.50056	8.55043	5.10875	10.4794	7.41634	2.97064	2.75186	3.69308	2.88863	1.17351	1.26215	1.23529	0	0.062802	0	0	0	0.461169
ENSG00000043093.15	DCUN1D1	81.8269	68.6355	34.3472	68.882	51.2915	52.8244	19.699	18.1718	18.9744	22.0759	20.9583	17.2664	19.1434	20.7219	61.6091	65.629	77.4117	55.3389	47.7295	52.1858	67.6881	67.381	60.1751
ENSG00000043143.21	JADE2	25.8401	25.0827	26.541	12.8335	11.8975	13.128	22.8199	22.818	22.6785	21.4816	17.303	19.3726	16.6392	21.3268	16.7225	14.5141	17.7059	5.7578	8.35267	6.97471	14.3339	10.8181	7.8389
ENSG00000043355.12	ZIC2	143.659	147.988	33.5666	5.23817	4.75901	3.75085	1.39865	0.251308	0.252974	0.455087	0.606877	0.677057	0.311133	0.295881	7.33442	4.10181	4.11764	0	0.062802	0	0	0	0
ENSG00000043462.13	LCP2	0.30762	0.228025	1.56123	103.978	88.8348	98.7723	229.034	217.254	204.362	204.614	162.74	163.75	170.74	183.035	99.1614	102.545	107.676	55.6588	46.9131	57.5413	54.1505	49.454	41.7306
ENSG00000043514.17	TRIT1	14.1505	17.3299	7.80618	15.4526	11.3687	13.4405	9.47244	9.79335	10.3563	10.619	9.8297	9.05763	10.5877	10.2663	8.50793	14.8296	16.0588	8.31682	6.2802	9.21658	7.96331	8.65444	7.37779
ENSG00000043591.6	ADRB1	0	0	0	0.785726	0	1.56285	0.34366	0.509135	0.369022	0.46365	0.196725	0.135564	0.020172	0.177078	1.17351	0.631048	0.617646	0	0	0.622742	0	0	0
ENSG00000044012.4	GUCA2B	0	0	0	0	0	0	0	0	0	0	0	0	0	0	0	0	0	0	0	0	0	0	0
ENSG00000044090.11	CUL7	19.6877	20.2942	3.90309	23.8337	19.8292	15.9411	29.5299	35.274	36.3994	31.7294	39.7594	33.121	35.4675	34.5673	19.0695	21.1401	17.5	11.1957	10.9904	5.48013	8.75964	12.0544	7.8389
ENSG00000044115.21	CTNNA1	99.0536	93.0341	70.2556	184.122	171.853	190.981	376.053	329.943	350.033	342.366	298.687	258.539	288.669	310.79	171.91	177.006	198.059	92.4447	86.1644	84.3192	74.8551	84.6899	81.6168
ENSG00000044446.12	PHKA2	7.38288	8.43692	17.1736	10.7383	9.78241	14.0657	13.6858	11.6164	11.5074	14.1176	14.4847	13.3324	13.6155	12.7249	12.0284	11.0433	8.0294	10.2361	7.28503	7.84655	5.97248	6.49083	4.38056
ENSG00000044459.15	CNTLN	33.223	41.9566	60.8882	42.953	42.5667	50.6364	3.32654	3.33859	3.44631	3.29352	2.29584	2.23377	2.80779	2.64095	51.3409	54.2701	45.4999	27.5095	23.5908	24.7851	27.4734	29.9815	32.7389
ENSG00000044524.11	EPHA3	0	0	0	0	0	0	0	0	0.024954	0	0	0	0	0	0	0	0	0	0	0	0	0	0
ENSG00000044574.9	HSPA5	504.491	497.315	341.109	587.188	557.859	621.389	258.651	260.213	280.193	287.915	274.952	285.327	290.058	308.326	770.948	755.967	765.263	778.879	786.968	811.538	1130.39	1034.78	1067.68
ENSG00000046604.13	DSG2	59.3518	63.3677	101.147	4.71436	8.46046	5.62627	1.22171	1.13141	0.825462	1.3215	1.08265	0.750606	1.04913	0.632118	2.96513	4.46317	2.30631	0.319878	0.063092	0	0.398165	0	0.461112
ENSG00000046647.14	GEMIN8	22.3441	17.1019	4.6837	7.07153	9.09045	8.4394	8.08343	9.05958	10.5701	8.48586	6.63886	8.51702	7.72461	9.54372	9.98041	10.6629	8.47704	4.49337	6.98925	6.95314	9.55597	7.72718	5.7639
ENSG00000046651.15	OFD1	38.4525	35.5719	28.8829	58.9294	37.8077	67.2027	9.45277	8.34858	8.22005	8.34985	7.96712	7.24522	8.61684	5.86612	64.8363	60.8961	50.4411	13.7547	15.0725	20.1768	24.6862	19.7816	17.0611
ENSG00000046653.15	GPM6B	63.985	59.2864	21.0767	31.9528	24.5882	21.2548	12.3786	9.13211	11.007	9.99774	3.22835	3.97223	4.67329	6.29915	21.4165	22.4022	23.6764	0	0.062802	0.124548	0	0	0
ENSG00000046774.10	MAGEC2	0	0	0	0	0	0	0	0	0	0.135541	0	0	0	0	0	0	0	0	0	0	0	0	0
ENSG00000046889.19	PREX2	12.92	19.8382	21.8573	0.785726	0	0	0.016741	0	0.00537	0	0	0	0.020349	0.029014	2.34701	1.26209	2.47058	0	0	0	0	0	0
ENSG00000047056.16	WDR37	2.15334	1.59617	1.56123	8.38107	7.66729	14.0657	16.3042	16.3977	17.6337	16.3387	15.9788	16.7476	17.3583	16.0919	9.38806	11.0433	10.7059	13.115	11.1788	19.5541	8.36147	11.4362	12.45
ENSG00000047188.16	YTHDC2	7.38288	7.29679	7.02556	32.7386	27.7609	31.2571	10.1172	9.80608	9.6006	12.2853	14.1633	10.5246	10.4702	13.6495	22.8834	30.2903	30.2647	7.03731	7.15943	6.22742	6.76881	7.72718	5.07223
ENSG00000047230.15	CTPS2	19.3801	18.698	9.36741	15.9764	7.66729	13.7531	8.20424	6.98529	9.24087	8.53721	6.40905	6.4401	7.61142	6.95853	9.68143	8.20362	11.1176	3.51866	3.83092	4.73284	0.796331	4.9454	1.15278
ENSG00000047249.18	ATP6V1H	18.4572	22.1184	3.12247	51.596	53.1423	42.8222	41.3138	38.1186	35.4802	35.9529	32.0236	33.1466	31.2806	37.2263	30.8046	35.6542	48.9999	169.855	160.71	173.994	161.257	155.78	168.306
ENSG00000047315.17	POLR2B	48.604	49.0253	47.6177	95.3347	86.4553	70.3284	37.0426	41.5018	42.7137	46.0265	46.201	41.9394	46.6695	48.8018	46.6469	63.4203	77.2058	73.8918	48.0436	93.1622	43.7982	56.2539	53.489
ENSG00000047346.12	FAM214A	5.53716	4.10445	3.12247	22.5241	17.1853	12.8154	12.6836	13.034	14.1037	12.4495	16.3052	15.7427	15.6261	13.1479	18.1894	24.9264	27.5882	15.3541	9.2319	10.4621	7.96331	11.1271	6.22501
ENSG00000047365.12	ARAP2	2.15334	1.36815	0.780618	10.2144	10.3112	12.5028	1.62587	2.35148	2.21515	1.83715	1.78923	3.76456	3.3835	1.97719	14.9622	15.4607	11.7353	34.5468	23.1739	24.4115	41.8074	38.945	36.4278
ENSG00000047410.14	TPR	176.574	174.439	206.083	436.34	360.891	528.244	40.6012	48.9265	40.0432	38.2478	43.4359	48.5833	46.8546	44.9966	492.286	454.354	436.676	183.29	128.242	125.545	173.6	171.543	156.547
ENSG00000047457.14	CP	1.5381	0.228025	0	0.261909	0.528779	0	0.530986	0	0.337871	0.030536	0	0.918048	0	0	6.16091	5.67943	6.17646	0	0.188406	0	1.1945	2.16361	2.99723
ENSG00000047578.13	KATNIP	3.69144	3.87642	3.12247	11.7859	15.599	10.6274	22.8824	13.7555	16.9982	19.3633	21.5577	21.8233	23.0988	15.637	8.8013	14.1986	9.88234	7.67707	7.47344	5.35558	5.57431	8.03627	6.45556
ENSG00000047579.20	DTNBP1	17.2267	16.4178	27.3216	55.7865	58.9588	59.0758	28.3508	20.1189	21.9054	21.3203	20.078	16.4104	22.5802	19.6532	58.382	55.8477	51.8823	28.789	27.1933	21.5469	32.2514	22.5634	25.5917
ENSG00000047597.7	XK	3.69144	2.28025	0	0	0.793168	0	0.079805	0.126285	0.161905	0.071345	0.122047	0.142094	0.125217	0.162401	1.46688	0	0.617646	0.639756	0.690822	0.871839	1.1945	0	0.230556
ENSG00000047617.15	ANO2	0	0	0	0	0	0	0.068967	0	0	0	0	0	0	0	0	0	0	0	0	0	0	0	0
ENSG00000047621.12	C12orf4	11.0743	12.7694	31.2247	16.5002	15.599	17.5039	11.3497	8.05223	13.3721	13.9414	13.9197	7.86125	7.96192	9.03744	20.8298	14.8296	17.7059	15.9939	14.6957	17.0631	16.3248	14.5271	16.6
ENSG00000047634.15	SCML1	3.82982	3.47937	0.780618	10.4511	9.50596	8.75197	3.53446	2.83953	4.23159	3.80667	3.18254	2.51271	3.80021	2.55324	7.02078	8.51914	8.44116	9.27646	9.85992	18.4332	13.1395	15.4544	11.7366
ENSG00000047644.19	WWC3	36.9144	22.5745	18.7348	116.549	93.065	82.8312	27.3359	26.7907	27.063	26.0757	31.4268	32.5909	30.7264	32.7465	62.4893	68.4687	79.0587	13.4349	10.2367	10.4621	11.1486	14.8362	9.45279
ENSG00000047648.23	ARHGAP6	0.61524	0	0.780618	1.04763	2.11511	0.937712	1.17383	0.536525	0.706678	1.12106	0.688284	0.841353	0.422017	0.657634	2.64039	0.946571	2.2647	15.9939	7.72465	8.34474	5.97248	10.509	8.30001
ENSG00000047662.5	FAM184B	2.46096	2.50827	0	2.88099	3.46019	1.87542	0.07036	0.137191	0.184278	0.113328	0.061196	0.009306	0.020137	0.010228	2.93377	2.52419	2.47058	5.7578	4.58455	10.8922	3.18532	2.4727	5.53334
ENSG00000047849.21	MAP4	88.5946	101.471	49.1789	158.193	150.173	160.661	123.52	123.22	133.186	115.398	94.3255	88.2745	96.4547	84.9149	183.654	167.543	159.353	96.2832	84.5943	91.1694	96.356	102.308	82.0779
ENSG00000047932.14	GOPC	21.841	25.9948	17.1736	52.9055	48.3832	44.6976	10.2622	10.5473	10.9142	11.5536	12.0195	11.116	11.4057	11.3319	52.2211	46.382	50.4411	20.1523	18.3382	18.1841	21.5009	15.4544	22.1334
ENSG00000047936.11	ROS1	0	0	0	0	0	0	0	0	0	0	0.046528	0.029919	0.070104	0.068389	0	0	0	0	0	0	0	0	0
ENSG00000048028.11	USP28	53.2183	57.4622	60.8882	17.5479	17.4497	18.4417	16.027	13.1376	13.7103	12.191	9.69326	10.2086	8.89796	8.7046	15.549	12.621	13.3823	11.1957	10.6135	14.4476	13.1395	12.9817	15.9084
ENSG00000048052.23	HDAC9	11.3819	14.8216	4.68371	1.04764	0.793168	0.625142	0.450244	0.614878	0.123998	0.109732	0.208924	0.128927	0.188467	0.253126	0.293377	1.89314	1.85294	29.8068	33.244	28.1479	19.1119	18.8543	22.8545
ENSG00000048140.18	TSPAN17	14.4581	18.47	43.7146	33.0005	33.0487	30.0068	48.0938	50.2675	47.7562	48.0145	45.4548	49.05	46.0946	43.8891	28.1642	30.9213	26.5588	17.2734	21.1015	14.9458	8.75964	15.7634	17.9834
ENSG00000048162.21	NOP16	32.6077	36.2559	8.58679	19.6431	23.795	20.9422	23.9381	22.9503	24.3089	25.0261	23.2457	20.2289	22.0995	24.9276	16.4291	16.0917	16.0588	15.0343	17.6474	19.0559	20.3064	18.2361	20.2889
ENSG00000048342.18	CC2D2A	16.6115	12.3133	10.9286	7.8963	11.0433	5.3137	4.37507	5.44871	4.49816	5.07199	5.84134	4.46348	4.25744	3.27756	8.50793	11.3589	7.84785	6.71446	5.79999	8.84294	1.1945	1.85452	1.13391
ENSG00000048392.12	RRM2B	75.6745	69.3195	21.8573	48.4531	48.3832	40.3216	51.0634	45.5098	51.6751	53.6856	61.9718	47.788	59.7522	62.8634	48.4072	50.7993	46.7352	35.8263	31.9034	20.7996	20.3064	30.2905	29.2806
ENSG00000048405.10	ZNF800	4.6143	7.29679	10.148	21.7384	15.599	23.7554	8.36282	8.13339	10.1288	7.80275	7.44692	8.78548	8.65267	7.07058	33.7383	23.6643	23.6764	18.233	18.2754	20.4259	22.6954	22.8725	18.675
ENSG00000048462.11	TNFRSF17	0	0	0	0	0	0	0	0	0	0	0	0.542031	0	0	0	0	0	0	0	0	0	0	0
ENSG00000048471.14	SNX29	1.84269	2.28025	4.6837	13.8812	8.19607	7.49346	9.10382	7.59675	9.66289	9.79829	7.6573	7.52604	7.7687	9.15247	8.21455	7.88809	9.25669	15.9938	10.4286	14.0712	3.98165	5.56357	7.8389
ENSG00000048540.15	LMO3	7.07526	6.84074	5.46432	0	1.85072	0	0	0	0	0.098664	0	0.015976	0	0	0.293377	0.946571	0	0	0	0	0	0	0
ENSG00000048544.6	MRPS10	55.6792	72.7399	72.5974	71.5006	67.4192	66.265	14.9787	12.5392	15.0622	17.2992	16.8708	14.1315	14.7538	17.4591	75.3977	74.7788	53.9411	89.5654	85.1594	89.4257	90.7817	77.2718	94.2972
ENSG00000048545.17	GUCA1A	7.6905	6.38469	4.6837	1.57145	1.85072	1.87542	0.490699	0.457255	0.36755	0.796516	1.20067	0.736688	1.13765	0.835825	0.675724	0.631048	0.617646	0	0.125604	0.124548	0.398165	0.310117	0
ENSG00000048649.13	RSF1	162.423	165.546	125.679	322.933	306.958	379.773	49.4385	42.2742	47.313	48.8726	55.0088	52.5535	52.3684	47.9332	388.137	369.478	382.549	116.436	100.358	99.3896	120.246	128.58	115.97
ENSG00000048707.15	VPS13D	10.7667	13.6815	8.58679	28.8099	22.4731	26.2559	11.3797	11.6924	15.5244	14.1648	15.5278	16.3737	15.58	13.4922	21.7099	21.7711	26.147	24.3107	21.2271	16.814	19.1119	23.7997	19.3667
ENSG00000048740.18	CELF2	27.9934	19.1541	22.6379	139.335	118.711	114.401	25.1162	21.3425	25.0792	19.8095	14.9485	15.425	13.7203	15.2645	126.739	108.225	122.294	118.355	105.068	136.38	51.7615	48.8358	40.3473
ENSG00000048828.17	FAM120A	147.042	137.955	29.6635	400.458	405.044	414.781	54.8268	55.7198	59.2841	56.9128	45.2411	41.8889	51.4133	52.1922	312.446	380.206	402.088	487.174	455.943	533.565	411.305	431.177	415.001
ENSG00000048991.16	R3HDM1	26.7629	24.3987	3.90309	37.7148	32.7843	44.0724	19.6698	17.0893	22.2776	18.7676	16.9654	14.9141	22.5169	18.2421	47.8204	35.6542	43.8529	27.5095	19.1546	22.0451	16.3248	20.7088	15.2167
ENSG00000049089.15	COL9A2	1.84572	2.05222	0	0.261909	1.05756	0.937712	5.76604	5.8382	7.85443	7.97222	9.75234	12.2637	6.76159	11.8346	2.05364	0.315524	1.85294	6.71744	7.22223	8.09564	3.98165	4.9454	2.30556
ENSG00000049130.16	KITLG	3.99906	5.24457	0.780618	1.04763	0.528779	0.625141	0.421638	0.994385	0.732245	0.848442	0.444576	0.076248	0.237493	0.260633	0.586754	1.26209	2.47058	14.3945	12.9372	12.4548	21.8991	17.9271	23.7473
ENSG00000049167.15	ERCC8	15.6886	13.2254	14.0511	7.85726	6.08104	6.87655	5.20666	3.5978	3.67964	3.58696	3.53793	2.68118	2.56918	2.12814	7.53198	5.99495	5.56495	8.95658	8.54108	7.9711	2.78716	4.63631	5.53334
ENSG00000049192.15	ADAMTS6	1.5381	4.33247	0.780618	8.11917	3.96584	3.43828	3.0567	2.19794	1.16339	2.28036	1.92359	0.81644	2.68893	0.520963	2.34701	2.52419	2.05882	0.639756	0.690822	0.622742	0.398165	0	0
ENSG00000049239.13	H6PD	3.99906	5.70062	8.58679	38.2387	42.0379	27.1936	30.4511	26.7943	30.3092	26.6056	43.4382	45.5185	41.1226	42.5091	30.2178	32.8145	37.4705	70.693	71.8467	62.8969	50.1688	56.563	52.7973
ENSG00000049245.13	VAMP3	22.7639	32.3795	21.8573	107.906	79.3168	95.9592	71.5035	72.7293	78.2255	79.768	60.8872	56.0082	60.8577	68.7883	123.218	107.909	117.559	62.3762	61.232	64.0179	59.7248	63.981	52.3362
ENSG00000049246.14	PER3	4.92192	5.70062	7.02556	5.50008	4.23023	5.62627	8.27513	7.72598	9.15868	6.82944	6.16425	5.09054	5.86282	4.65753	7.6278	10.0968	6.58823	5.7578	4.64735	5.60468	3.98165	4.32722	3.68889
ENSG00000049247.14	UTS2	0	0.228025	0	0	0	0	0	0.04956	0	0	0	0.100301	0	0	0	0	0	0	0	0	0	0	0
ENSG00000049249.9	TNFRSF9	0	0	3.90309	1.83336	0.528778	0.625141	0.029935	0.080379	0.020244	0.020816	3.08554	3.48267	4.38633	3.99854	0.88013	0.631048	0.617646	0	0.565218	0.373645	6.37064	4.63631	7.8389
ENSG00000049283.18	EPN3	2.15334	1.8242	0	0	0	0	0	0.046835	0.080983	0.088035	0.03887	0.415439	0	0	0	0	0	0	0	0	0	0	0
ENSG00000049323.16	LTBP1	31.3772	32.1515	36.689	0.785726	1.05756	0	1.20372	0.843645	1.27706	0.897615	0.800063	0.537969	1.4343	0.919201	1.17351	2.83971	2.2647	0	0.062802	0	0	0	0
ENSG00000049449.10	RCN1	95.3485	95.9984	63.2208	199.304	195.638	201.921	67.7958	89.8224	74.1624	85.6969	95.8639	99.7502	105.406	99.9905	198.027	191.522	196.611	22.7113	21.473	22.5422	34.2422	28.436	32.5021
ENSG00000049540.18	ELN	2.46096	0.45605	0.780618	0	0	0	0.475187	0.041452	0.086527	0.023991	0.022397	0.109284	0.045924	0	0	0	0	0	0	0	0	0	0
ENSG00000049541.11	RFC2	14.8351	14.5411	26.901	11.1327	15.4715	14.6908	36.1429	46.1157	33.1948	40.5054	24.1712	23.6027	22.9438	27.8912	14.6688	10.4123	9.38753	4.57021	5.40097	6.22742	3.58349	1.85452	2.76667
ENSG00000049618.24	ARID1B	37.9408	34.6863	35.1278	141.75	121.355	132.623	61.8977	58.9969	62.2097	54.6975	64.2841	56.8991	60.1825	59.6871	110.54	118.716	127.266	31.348	32.3579	35.9945	29.8784	32.4542	28.5969
ENSG00000049656.14	CLPTM1L	72.5983	68.4074	12.4899	155.836	149.909	130.967	92.7	89.55	89.4374	87.1691	78.7929	84.493	79.0244	77.1241	94.1739	113.273	119.206	126.032	130.565	121.684	88.7909	77.2718	98.4474
ENSG00000049759.20	NEDD4L	58.4478	48.3413	35.1278	65.7391	52.3491	58.1381	37.2984	38.9695	38.6982	37.9122	37.9258	35.7849	39.7362	30.9444	53.3946	61.8427	58.0587	4.15841	2.63768	2.24187	3.18532	7.41809	5.07223
ENSG00000049768.16	FOXP3	0	0	0	0	0	0.312571	0.438231	0.465889	0.056988	0.029286	0.39411	0.247886	0.168769	0.659189	0.293377	0	0.205882	0	0.251208	0	0	0	0
ENSG00000049769.14	PPP1R3F	11.3819	9.80507	2.34185	3.66672	1.05756	1.87542	2.98513	2.90378	3.08175	2.48636	2.96835	3.75976	2.78857	2.95602	2.93377	3.15524	2.2647	2.55902	1.94686	1.24548	0.796331	1.23635	1.38334
ENSG00000049860.14	HEXB	84.5955	69.0915	14.8104	694.32	828.592	731.415	443.636	410.593	465.658	422.876	217.302	274.96	231.795	250.153	454.734	655.027	799.437	661.827	677.759	710.673	318.93	288.378	307.331
ENSG00000049883.15	PTCD2	12.6124	10.9452	0	8.11917	8.72485	7.50169	3.7521	2.78105	3.69924	4.65646	2.20376	2.97887	2.21039	4.73133	4.9874	7.25705	5.7647	4.47829	6.31603	4.1101	6.37064	5.56357	5.53334
ENSG00000050030.16	NEXMIF	0.61524	1.14012	0	31.429	21.9443	28.7565	3.14601	2.43231	2.94864	2.2891	2.88092	2.66524	2.73149	2.45374	22.2966	21.4556	20.1764	0.319878	0.125604	0	0.398165	1.23635	0
ENSG00000050130.18	JKAMP	3.69144	9.80507	3.90309	22.5241	13.4839	9.06455	43.5369	40.2278	50.1994	48.7596	49.8052	38.9333	48.6198	59.1531	9.68143	13.252	20.5882	24.3107	17.0193	37.7382	15.9266	16.6907	13.3722
ENSG00000050165.18	DKK3	10.1515	10.7172	0	33.5815	31.4623	37.821	108.611	107.454	90.5943	107.277	70.1403	79.2304	69.2238	69.458	26.9907	33.1978	33.6026	0.320569	0	0	0	0.309087	0
ENSG00000050327.15	ARHGEF5	24.1928	31.4606	113.204	13.6928	19.5065	18.6679	25.103	19.613	24.9107	24.7047	21.8606	21.4913	27.5712	22.1296	17.3408	21.4567	20.2881	2.30239	3.25169	2.6192	3.18117	1.53211	2.54178
ENSG00000050344.9	NFE2L3	35.9869	53.3578	63.23	31.1671	22.7375	21.8799	18.9694	17.267	20.5074	18.4025	35.0798	42.1607	33.6184	38.7749	29.3377	22.0867	26.5588	4.47829	5.65218	6.47652	13.9358	12.3635	10.6056
ENSG00000050393.11	MCUR1	41.2211	53.1298	48.3983	26.9766	25.3814	21.8799	6.34194	6.90524	7.51117	8.12225	5.24533	6.0911	5.30319	5.89257	30.8046	29.9748	31.2941	26.23	29.2657	29.518	30.2606	26.8906	33.6611
ENSG00000050405.13	LIMA1	71.6755	83.4571	89.771	162.645	124.263	151.284	26.9802	29.3868	28.9	28.6821	19.4069	19.4646	22.1371	23.6033	119.991	123.054	131.147	52.46	45.5315	46.4565	37.8257	35.2359	33.8917
ENSG00000050426.16	LETMD1	12.3048	15.5057	10.148	7.85726	5.55218	8.4394	20.3644	17.0093	21.8917	19.9084	21.1065	26.3338	22.7137	18.6542	8.21455	6.94152	9.88234	17.9132	16.5797	13.5758	9.55597	14.8362	13.1417
ENSG00000050438.17	SLC4A8	3.0762	3.6484	8.58679	5.90645	5.81657	4.07835	3.88555	10.7671	4.51237	5.35623	3.94546	4.23316	3.19688	4.61107	7.10737	5.99495	6.58823	12.8546	16.1513	10.8357	11.3754	15.2418	13.8482
ENSG00000050555.19	LAMC3	9.84384	7.25748	17.1736	0	0.793657	0.625141	0.046665	0.109627	0.047341	0.129814	0.090831	0.104425	0.307189	0.085248	0	0	0.617646	0	0.062802	0	0	0	0.230556
ENSG00000050628.20	PTGER3	0	0	0	0.261909	0	0.937712	0.502768	0.299055	0.395694	0.270271	0	0.039924	0.033261	0.045629	1.17351	1.57762	1.85294	0	0	0	0	0	0
ENSG00000050730.16	TNIP3	0	0	0	0	0.528779	0	0	0.15005	0	0.137252	11.287	8.21803	11.8893	11.3557	0.88013	0.315524	0.205882	1.59939	1.75846	1.86823	115.468	91.7989	103.981
ENSG00000050748.18	MAPK9	8.92098	9.57704	10.148	24.8813	24.3238	16.8788	33.668	36.3388	35.7959	40.0508	25.6698	25.53	26.6691	24.306	17.0159	20.1935	24.7059	16.3138	10.8648	23.7887	7.16697	7.41809	8.99168
ENSG00000050767.18	COL23A1	6.76764	11.4012	13.2705	0.523818	0.26439	1.25028	0.766761	0.783313	0.583079	0.554983	0.521379	0.305981	0.40371	0.419666	0.293376	1.2621	0.411764	14.0746	15.1981	8.71839	0.79633	1.85452	2.30556
ENSG00000050820.17	BCAR1	42.1439	42.8687	14.0511	45.834	53.9354	39.6965	143.32	133.621	119.964	110.937	107.702	115.421	93.8282	100.326	41.6595	41.9647	44.2647	10.8758	11.9952	13.2021	15.5284	17.9271	20.0584
ENSG00000051009.11	FAM160A2	1.84572	6.38469	1.56123	12.0478	7.93168	11.8777	12.4108	11.5756	11.9098	18.0372	14.2035	11.1405	13.6885	11.077	7.92117	9.15019	8.44117	5.11805	6.53141	5.72922	8.75963	5.56357	8.53057
ENSG00000051108.15	HERPUD1	5.22954	4.5605	0.780618	59.4532	52.3491	51.2616	60.0095	54.6558	55.594	54.6133	54.8966	55.5989	56.4082	49.976	51.3409	47.3286	61.7646	39.0251	40.5701	42.2219	29.0661	27.8178	24.4389
ENSG00000051128.19	HOMER3	54.4487	74.3361	62.4494	37.191	35.1638	33.1325	87.468	100.884	95.4647	104.262	64.8084	79.5642	67.7591	62.3971	64.5429	62.4737	57.0293	24.3107	29.831	30.6389	21.5009	19.7816	14.2945
ENSG00000051180.17	RAD51	15.9962	15.0496	3.90309	13.8812	16.3921	14.6908	8.54078	13.2785	9.97208	12.0149	2.72903	2.38863	2.17049	3.15737	8.21455	10.7278	5.14705	2.55902	2.26087	2.86461	2.78716	1.54544	1.61389
ENSG00000051341.14	POLQ	9.84384	7.06877	4.6837	7.33344	4.23023	8.75197	2.01019	2.52072	2.51842	2.2667	0.659926	0.725674	0.697405	0.505159	4.10727	5.3639	3.91176	0.319878	0.502416	0.124548	0	0.618174	0.230556
ENSG00000051382.9	PIK3CB	23.3791	15.9617	15.6124	24.8813	24.3238	19.3794	13.7351	14.1417	11.2295	11.7794	17.5113	15.0079	13.8585	13.8638	22.8834	20.509	21.8235	38.3853	36.4252	28.0234	24.2881	20.0907	31.125
ENSG00000051523.11	CYBA	14.1505	21.8904	33.5666	36.6672	29.6116	35.0079	3129.76	3111.66	3089.34	3033.83	2794.71	3088.53	2545.2	2647.77	54.8615	43.8578	33.7647	41.904	43.773	41.4746	50.9652	42.0359	30.6639
ENSG00000051596.10	THOC3	0	0.932157	0.922319	2.40902	0.265408	5.31932	30.0066	36.6101	28.4487	33.3435	24.6941	27.6942	27.8286	24.4925	0	0	0.650501	0.642512	0.818115	0.663389	0	1.23635	1.38333
ENSG00000051620.11	HEBP2	116.896	130.658	341.91	106.073	97.0309	95.334	18.052	24.8566	21.1834	26.0161	18.5754	31.351	19.8152	20.5303	95.6408	86.138	83.5881	10.2361	15.0097	12.3303	7.56514	11.4362	7.14723
ENSG00000051825.15	MPHOSPH9	25.8401	20.5222	21.0767	17.286	13.7482	18.7542	11.5996	6.3802	7.52307	10.0827	7.12222	5.30703	5.8983	14.7895	22.0033	17.9849	16.4706	10.8758	6.59421	4.73284	7.56514	8.34535	5.99445
ENSG00000052126.15	PLEKHA5	69.5221	72.2846	76.5005	40.596	37.5433	47.1981	4.46641	4.91524	5.046	5.15433	7.51131	4.90649	6.79678	5.16271	43.7159	47.9596	41.5882	1.27951	2.57488	1.74368	1.59266	0.927262	1.15278
ENSG00000052344.16	PRSS8	77.5202	72.9679	101.48	2.09527	1.05756	0.312571	2.57741	1.76845	2.17734	2.01369	3.72715	4.04125	3.66559	4.2962	1.76026	1.57762	0.411764	0	0	0.124548	0	0	0
ENSG00000052723.12	SIKE1	28.9163	29.6432	14.8317	18.8574	12.1619	16.8788	28.5939	25.1548	21.37	29.646	22.3425	15.1404	22.6782	19.7656	14.9622	17.9849	12.3529	7.99695	12.4976	11.4584	12.3431	12.0544	10.6056
ENSG00000052749.14	RRP12	12.92	18.4417	77.2811	6.0239	7.66729	7.81426	13.3724	12.9645	9.75947	11.3744	11.5434	10.0255	11.0943	11.6581	10.8549	10.0968	6.38234	14.3945	14.3817	13.204	14.7321	13.2907	15.4472
ENSG00000052795.13	FNIP2	16.3039	15.7337	16.393	112.621	101.525	119.089	22.7208	24.5814	27.711	25.1621	22.4102	24.099	24.734	20.5705	127.326	121.792	123.529	506.367	464.107	535.309	474.613	458.994	417.306
ENSG00000052802.13	MSMO1	158.424	203.854	155.343	72.2868	59.4876	59.3884	40.4623	44.5738	45.5229	46.3046	41.9553	37.641	47.2263	45.8792	68.6502	73.8326	81.5293	203.442	180.43	216.341	197.092	183.598	178.22
ENSG00000052841.15	TTC17	33.223	33.2916	64.7913	85.6441	69.27	77.8301	34.1505	29.1517	28.3894	36.8874	31.3038	31.5752	35.3661	33.1625	66.3032	64.3669	58.4705	42.2239	44.8406	41.5992	31.8532	34.3087	35.2751
ENSG00000052850.8	ALX4	0	0	0	0	0	0	0.040975	0.051574	0.041566	0.010685	0.099693	0.108043	0.051145	0.056129	0	0	0	0	0	0	0	0	0
ENSG00000053108.17	FSTL4	0.92286	1.66492	0	0	0	0	0	0	0.25072	0.132017	0	0	0	0	0	0	0	0	0.62802	0.249097	0	0	0
ENSG00000053254.16	FOXN3	195.954	194.049	101.48	317.171	481.717	413.531	42.6389	38.407	44.8398	44.1058	32.0234	29.1997	31.4721	26.4072	273.134	322.464	337.233	206.641	189.095	171.005	139.358	153.307	151.244
ENSG00000053328.8	METTL24	0	0	0	0	0	0	0	0	0	0	0.064546	0	0	0	0	0	0	0	0	0	0	0	0
ENSG00000053371.13	AKR7A2	44.6049	34.6598	35.9084	50.8103	51.2915	42.197	65.4347	69.8914	67.55	67.863	60.5065	65.9883	58.4182	56.7818	66.0098	57.1098	58.2646	77.7296	88.1741	78.3349	44.5945	43.2722	56.2556
ENSG00000053372.5	MRTO4	38.1449	41.9552	85.8679	36.4053	33.8418	28.4439	23.6946	25.2604	23.0153	25.133	18.6623	16.0606	19.5386	17.6451	32.2731	25.873	25.5294	64.2955	89.8068	74.4778	60.9193	51.3511	64.7895
ENSG00000053438.11	NNAT	129.508	129.974	194.374	11.0002	10.0468	10.0023	7.53835	7.53475	8.45871	8.05021	15.0495	15.3371	14.7138	12.4817	12.0284	13.5675	9.67646	0	0.565218	0.249097	0.398165	0	0
ENSG00000053501.13	USE1	7.6905	5.24457	6.24494	7.60381	9.25747	4.68856	31.5403	34.3141	32.572	36.0709	31.1629	31.8334	32.5566	31.6917	9.09575	7.57311	10.0908	4.79817	5.65259	4.98194	5.17615	6.79992	6.45556
ENSG00000053524.12	MCF2L2	0.61524	4.33247	9.71274	1.04764	1.05756	0.312571	0.653259	1.26077	1.65187	0.734054	1.13888	0.398926	1.01903	0.774103	0.293377	0	0.823528	0	0.251208	0.249097	0.398165	0.309087	0
ENSG00000053702.15	NRIP2	0	0	0	0.523817	0.264389	0	2.54414	2.42722	3.44758	2.91019	0.83257	0.7332	1.03329	0.838017	0	0.315524	0	0.319878	0	0	0	0	0
ENSG00000053747.17	LAMA3	0	0	0	0	0	0	0.036066	0.144781	0.183764	0.074016	0.230277	0.128856	0.035008	0.026345	0	0	0	0	0	0	0	0	0
ENSG00000053770.12	AP5M1	12.6124	20.7503	14.8317	39.8101	30.6692	25.0056	26.2514	28.6435	25.6475	27.3832	22.5041	25.2932	23.9071	25.894	35.792	34.0766	32.1176	29.1089	27.5073	32.8808	34.2422	29.0542	29.7417
ENSG00000053900.11	ANAPC4	9.84384	14.8216	9.36741	20.4289	17.1853	27.8188	10.3153	12.6786	12.8341	13.5799	10.657	13.8554	15.4787	15.4177	23.4701	17.0383	21.8235	14.0746	13.3768	11.8321	15.5284	12.6726	12.2195
ENSG00000053918.18	KCNQ1	5.53716	4.10445	0	13.8812	16.6565	15.6285	15.5219	12.8808	13.5822	11.9376	5.80692	7.41932	5.46849	9.56674	19.9496	23.9798	23.0588	9.27646	5.65218	7.34835	3.98165	2.78179	0.922224
ENSG00000054116.12	TRAPPC3	103.668	77.3004	48.3983	157.669	137.747	148.158	78.3942	73.9242	81.2307	76.0233	81.408	75.1946	75.5293	80.4549	190.988	147.034	176.029	137.228	131.57	107.734	150.905	124.562	143.175
ENSG00000054118.15	THRAP3	133.505	148.671	124.118	272.646	272.322	268.512	76.2406	76.4139	73.7803	73.0066	72.7983	68.6381	78.944	73.8661	303.645	278.608	272.8	129.231	136.343	132.519	147.321	135.998	142.484
ENSG00000054148.18	PHPT1	209.797	197.697	465.248	184.384	192.475	188.48	484.118	499.095	479.238	490.659	404.17	395.2	405.571	389.79	224.727	202.566	205.47	149.703	129.812	91.5431	106.31	116.526	110.897
ENSG00000054179.12	ENTPD2	6.1524	3.87642	0	0.523817	0.264389	0	0	0.095599	0.049217	0.098202	7.16126	8.72668	6.11642	8.19965	0	0.631048	0.411764	0	0	0	0	0	0
ENSG00000054219.11	LY75	2.46096	1.8242	0	20.9527	16.1277	23.7554	7.47796	6.35178	6.64893	6.59305	4.98664	5.49754	6.77554	7.0314	13.1134	18.6159	21.6176	2.23915	1.88406	2.11732	0.684628	0.927262	2.76667
ENSG00000054267.22	ARID4B	82.5216	96.4297	121.766	197.15	191.418	258.768	17.3653	17.414	16.8331	17.0072	24.887	21.0109	22.0776	22.5463	248.197	247.232	252.617	74.8942	64.2341	70.4944	99.9395	98.1977	90.3779
ENSG00000054277.14	OPN3	40.2437	47.105	14.0511	22.2009	20.8868	18.4417	7.79155	9.91302	11.5353	10.0313	5.2633	5.74652	4.47305	5.35014	15.549	18.2972	22.0294	83.6294	75.8283	87.1789	85.2149	73.9971	83.8062
ENSG00000054282.16	SDCCAG8	135.969	149.814	56.2045	113.351	103.282	116.25	39.8346	41.0251	41.6176	38.5168	29.5301	25.6126	30.9448	33.357	174.427	151.745	138.054	123.429	122.721	117.067	105.851	112.817	105.783
ENSG00000054356.14	PTPRN	0.61524	0.912099	0	3.66672	4.23023	3.75085	7.35287	10.5784	2.93515	5.49707	20.7355	22.8889	12.4831	14.7002	4.40065	2.52419	2.2647	0.639756	0.125604	0	0.398165	0.309087	0
ENSG00000054392.13	HHAT	0	1.59617	0	3.66672	4.23023	4.37599	2.26355	2.20226	2.56498	2.51098	2.17866	2.29516	2.036	1.67441	3.8139	0.946571	1.85294	6.71744	9.79712	8.09564	3.58349	3.70905	2.99723
ENSG00000054523.18	KIF1B	83.6726	72.0558	78.8424	57.6199	46.2681	63.7644	17.4195	17.2892	17.9331	18.5379	17.5933	14.4318	17.6451	15.5149	62.4893	64.6824	62.3823	94.6839	79.2562	72.7362	88.7909	92.7262	84.3835
ENSG00000054598.9	FOXC1	44.2973	33.2916	21.8573	4.19054	5.0234	4.37599	1.19015	0.89522	1.14608	1.13111	1.20221	1.61716	1.47376	0.511583	4.40065	4.10181	4.11764	0	0.251208	0.622742	0	0	0.691668
ENSG00000054611.14	TBC1D22A	20.6105	20.0662	38.2503	52.6436	31.1979	35.3205	45.2691	41.3261	42.0821	37.2881	42.6526	45.4691	40.6496	43.2742	39.3125	44.4889	40.9705	32.3077	31.5266	29.2689	22.6954	23.1815	25.5917
ENSG00000054654.19	SYNE2	83.365	80.7208	64.7913	30.1195	14.8058	28.7565	5.76557	5.80459	4.29946	4.65915	0.591885	0.648156	0.587482	0.473387	16.1357	21.1401	21.8235	0.959634	0	1.24548	0	0	0.691668
ENSG00000054690.14	PLEKHH1	4.92192	7.75284	3.12247	6.80962	3.43706	5.62627	6.4677	5.23972	7.26918	5.97891	7.82035	4.30657	5.47545	5.09422	4.40065	3.78629	5.35294	0.319878	1.13044	0.871839	0.398165	0.927261	0.691668
ENSG00000054793.14	ATP9A	1.5381	2.05222	5.46432	13.0954	14.5414	13.4405	15.6722	14.6936	15.3193	16.2013	21.8827	20.4293	22.3809	22.6123	15.8423	10.4123	13.1765	20.1523	25.8116	20.5505	4.77798	9.27262	10.375
ENSG00000054796.13	SPO11	0	0	0	0	0	0	0	0	0	0	0	0	0	0	0	0	0	0	0	0	0	0	0
ENSG00000054803.4	CBLN4	0	0	0	0	0	0	0	0	0	0.020233	0	0	0	0	0	0	0	0	0	0	0	0	0
ENSG00000054938.16	CHRDL2	0	0	0	0	0.264389	0.312571	0.410862	0	0.104131	0.214017	0.533066	0.799844	0.569902	0.786362	0	0.315524	0.205882	0	0.062802	0	0	0	0.230556
ENSG00000054965.11	FAM168A	1.5381	0.912099	3.12247	15.1907	12.9551	10.3148	24.5023	21.4792	24.4716	22.219	32.1634	25.5192	32.8949	29.2828	9.09468	14.1986	15.647	5.7578	5.33817	12.5794	6.37064	9.5817	5.99445
ENSG00000054967.13	RELT	5.84478	5.4726	4.6837	18.8574	9.51802	11.8777	21.2804	20.7995	21.5427	19.1961	43.6961	44.6702	37.8427	38.9656	16.7225	11.6744	14.8235	37.7456	45.4687	36.8663	42.2055	37.3996	36.4278
ENSG00000054983.17	GALC	21.5334	15.7337	5.46432	128.086	120.033	128.466	41.1409	41.9718	41.8312	42.2401	40.262	44.3703	48.3368	48.6873	87.1329	87.0846	102.735	73.8918	79.2562	75.4763	37.8257	43.5813	50.2612
ENSG00000055044.11	NOP58	171.652	188.805	88.9904	118.383	144.092	145.658	39.1506	42.471	44.4196	38.9912	35.1568	32.2465	38.2287	32.1326	117.351	133.151	129.088	71.9725	64.1209	55.7977	73.2624	66.4537	66.4001
ENSG00000055070.17	SZRD1	61.1879	62.9348	55.4238	112.621	100.204	83.1438	156.251	163.42	146.62	150.414	162.984	139.757	154.262	150.734	116.975	102.545	98.6175	76.9654	87.546	89.6748	95.5334	87.7808	95.9113
ENSG00000055118.16	KCNH2	6.46002	8.66494	14.8317	7.59535	6.08096	6.56398	11.0823	9.72224	13.1279	9.97169	2.29962	3.95857	2.62332	1.83773	4.69403	3.15524	3.29411	0	0	0.124548	0	0	0
ENSG00000055130.17	CUL1	42.1439	43.5527	12.4899	79.6202	60.5452	83.4563	44.786	45.3852	45.2951	47.1176	44.2722	42.164	43.8853	47.0782	76.5713	78.881	70.2058	38.7052	32.029	29.3934	29.4642	34.6178	24.4389
ENSG00000055147.19	FAM114A2	7.99812	5.4726	7.02556	23.048	18.7716	24.3805	14.0401	10.9527	9.98536	15.177	17.8474	15.0309	10.567	9.85052	19.3629	22.0867	19.9706	15.674	16.8937	15.8176	15.1303	16.9998	13.1417
ENSG00000055163.20	CYFIP2	39.9906	54.0419	105.383	30.3814	33.0487	28.7565	21.5925	20.5635	17.9018	16.8923	28.8317	22.7138	30.7978	26.094	41.0727	36.6008	31.9117	7.03731	4.89856	5.23103	1.99083	1.54544	0.691668
ENSG00000055208.19	TAB2	19.9953	25.9948	11.7093	99.0014	83.8114	79.7055	41.8295	42.3805	38.6654	40.5279	44.3854	41.4424	43.9474	45.8211	78.625	79.8275	102.735	82.2086	56.7102	88.803	48.9743	53.4721	46.3417
ENSG00000055211.14	GINM1	14.4581	20.2942	21.8573	79.4327	99.3579	95.0208	36.5912	34.5765	37.4434	38.2168	49.4005	46.3197	52.5893	48.3425	95.6408	91.5019	84.6175	37.7456	41.5889	45.0865	29.0661	37.7072	33.6612
ENSG00000055332.19	EIF2AK2	54.1019	60.8826	42.1533	195.384	172.646	187.542	19.4562	21.2484	20.5414	23.1062	17.5892	15.9458	16.4903	15.0453	106.496	113.589	134.235	71.0129	43.0043	57.915	176.387	147.435	148.478
ENSG00000055483.19	USP36	35.9915	27.591	31.2247	34.31	26.1745	26.5685	21.5937	21.7524	26.7633	26.1407	20.6106	19.6067	18.7441	17.0803	28.1642	31.2369	26.3529	31.0282	32.9083	30.2653	23.8899	22.2543	26.975
ENSG00000055609.20	KMT2C	37.5296	38.966	37.5898	121.787	92.8007	122.528	16.9644	13.9901	15.6447	13.6598	15.1189	13.5823	17.5155	15.2567	129.966	123.685	142.882	59.4973	64.0581	57.7904	71.6697	72.0173	68.4751
ENSG00000055732.13	MCOLN3	1.84572	1.8242	0.780618	4.19054	3.17267	4.68856	3.70024	2.62131	4.204	2.90975	2.07376	3.47803	3.1454	2.34348	5.28078	6.31048	5.14705	11.8355	12.4348	11.2094	9.1578	14.8362	18.2139
ENSG00000055813.6	CCDC85A	0	0	0	0	0.264389	0	0.014551	0	0	0	0	0	0	0	0	0	0.205882	0.959634	0.188406	0.249097	0	4.01813	0.922224
ENSG00000055917.16	PUM2	48.604	46.9731	22.6379	61.0247	51.0271	49.6987	26.7047	30.6738	33.9695	26.9501	29.3869	25.2519	31.0532	32.324	50.1674	60.8961	64.2352	39.345	34.1015	36.9909	29.8624	29.6724	34.5834
ENSG00000055950.16	MRPL43	57.8326	67.2673	53.8626	69.6677	67.1549	69.7032	107.792	111.974	111.416	110.642	105.901	105.269	101.817	104.944	73.6376	65.629	61.7646	44.1431	49.9276	49.6948	37.0294	41.1086	50.0306
ENSG00000055955.17	ITIH4	0	0	0	0.785698	0	0	1.82815	0.724156	1.54075	0.637098	1.00165	0.689284	7.07782	1.41676	0	0.31537	0.205882	0	0.062802	0.747192	0	0.309087	0.230556
ENSG00000055957.11	ITIH1	0	0	0	0	0	0	0	0	0	0	0	0.194451	0	0.072111	0	0	0	0	0	0	0	0	0
ENSG00000056050.7	HPF1	52.283	51.9598	21.8573	27.6724	23.2443	30.9445	19.3202	24.8805	19.2859	27.3909	9.08665	18.6721	15.9411	15.5797	25.2187	17.9574	22.0148	14.7144	11.116	13.3267	14.3339	7.109	7.60834
ENSG00000056097.16	ZFR	143.659	151.865	116.312	261.909	195.384	284.127	66.5246	59.3383	70.7844	61.6322	67.1053	64.5138	68.6005	59.7609	331.809	307.005	248.088	110.678	96.5267	89.9239	129.802	119.617	116.892
ENSG00000056277.16	ZNF280C	3.38382	2.28025	1.56123	2.35718	1.32195	3.1257	1.35703	1.05719	1.27296	1.45532	1.27081	1.27633	1.92028	1.19224	5.86754	5.67943	6.99999	1.59939	1.82126	1.12094	2.78716	2.16361	1.84445
ENSG00000056291.18	NPFFR2	0.30762	0.684074	0.780618	0.261909	0	0	0.058367	0	0.126595	0.065003	0	0	0.05809	0	0.293377	0	0	0	0	0.124548	0	0	0
ENSG00000056487.16	PHF21B	30.762	22.1184	21.8573	0.785726	0.528779	0.625141	0.43511	0.207356	0.238619	0.266113	0.169056	0.116524	0.210935	0.132271	0.586754	1.26209	0.617646	0	0.062802	0	0	0	0
ENSG00000056558.11	TRAF1	0.30762	0.912099	0	3.40481	3.96584	3.1257	2.03854	2.17632	1.59854	1.88894	9.86387	9.82615	11.0163	10.6194	3.8139	2.52419	3.70588	17.2734	22.0435	18.0595	130.996	112.817	144.789
ENSG00000056586.16	RC3H2	23.6867	31.2394	42.934	73.8582	70.0632	83.4563	15.8471	13.7992	11.731	11.8054	17.5656	14.5515	16.5908	14.8585	70.4104	75.4102	73.294	26.5499	27.1933	25.9061	31.0569	28.436	26.975
ENSG00000056736.10	IL17RB	0.61524	2.05222	0	0	0.793168	0.312571	1.24726	1.45358	1.75988	0.869883	1.43737	0.676087	0.759348	1.21098	0.88013	0.631048	0.617646	0	0	0	0	0	0
ENSG00000056972.20	TRAF3IP2	17.5019	16.4178	4.90702	13.8351	18.4977	20.6134	13.8554	17.6899	15.315	16.9167	36.5982	31.7608	28.8715	39.8468	17.7929	14.1927	18.1176	23.671	13.4101	14.1981	21.1028	20.0907	24.4389
ENSG00000056998.20	GYG2	20.3029	15.2777	7.02556	20.167	21.6799	21.2548	17.9463	14.9472	14.8001	13.6414	13.0306	9.78434	9.97335	12.4212	21.4165	18.6159	17.9117	0.959634	0.376812	0.249097	0	0	0
ENSG00000057019.16	DCBLD2	43.3744	42.4126	35.9084	49.2388	42.5667	36.8833	12.3255	12.2602	9.78396	12.8853	11.4197	6.90066	12.36	8.28251	27.284	29.9748	32.7353	19.5126	14.8841	11.2094	10.7505	7.41809	12.6806
ENSG00000057149.16	SERPINB3	0	0	0	0	0	0	0	0	0	0	0	0	0	0	0	0	0	0	0	0	0	0	0
ENSG00000057252.13	SOAT1	1.84572	1.8242	0.780618	44.5197	31.9911	30.0068	21.9364	24.5061	22.8969	23.2399	20.6132	19.8799	25.5486	21.5858	40.1926	44.8044	35.2058	114.836	105.445	120.936	103.921	113.435	101.675
ENSG00000057294.15	PKP2	9.84384	15.2777	6.24494	0.785727	0.264389	1.87605	0.423819	0.156507	0.214941	0.368314	1.0483	1.01577	1.10291	1.1628	1.76026	1.2621	1.02941	0	0.125604	0	0	0	0
ENSG00000057468.7	MSH4	0	0	0	0	0	0	0.03731	0.075188	0.113516	0.058349	0.072616	0	0.037234	0	0	0	0	0	0	0	0	0.309087	0
ENSG00000057593.14	F7	0.30762	0.228025	0	0.261909	1.05756	0.312571	3.05074	2.60499	2.89798	1.55476	1.67606	1.7431	2.43105	1.0647	0.880131	0.315524	0.617646	0	0	0	0	0	0
ENSG00000057608.17	GDI2	260.554	255.844	103.822	260.075	271.528	272.874	148.805	146.556	149.545	152.94	126.641	113.619	129.557	133.722	253.184	263.147	266	238.949	271.682	223.44	212.62	198.125	237.242
ENSG00000057657.17	PRDM1	1.23048	0.912099	0	84.8584	56.8437	61.5764	35.4089	26.8057	30.2815	25.7362	25.7778	24.8108	24.3719	21.8615	40.486	55.8477	52.0882	27.5095	24.0532	29.1443	48.9743	38.6359	42.4223
ENSG00000057663.16	ATG5	21.2258	30.3273	11.7093	30.6433	25.6458	32.5073	17.6155	21.8005	21.3303	20.5302	17.2515	16.5812	22.7785	21.0408	33.1516	29.9748	30.8823	24.6306	19.5942	22.6678	27.0752	24.727	18.9056
ENSG00000057704.13	TMCC3	4.6143	1.8242	6.24494	17.5479	17.1853	15.0034	4.623	4.18593	5.03365	6.72107	3.53878	3.29013	4.10498	3.28015	18.7761	15.7762	15.8529	6.07768	5.08696	5.97832	7.16697	14.218	7.60834
ENSG00000057757.10	PITHD1	21.841	22.3464	10.9286	15.1907	16.3921	19.0668	35.4729	33.496	32.0864	32.926	27.6751	28.7769	31.033	27.7564	13.4953	14.8296	15.2353	21.4318	27.2561	22.1696	22.2973	22.2543	21.9028
ENSG00000057935.14	MTA3	52.603	49.7094	24.1991	20.9527	25.9102	19.3794	27.8505	26.948	27.5892	26.8585	33.0376	26.7755	32.0445	29.1127	14.6688	16.7228	16.8823	4.15841	7.03383	7.34835	4.37982	3.09087	5.53334
ENSG00000058056.10	USP13	30.4497	26.9069	14.0511	16.2383	13.7482	15.316	5.23049	5.24793	4.58816	5.4232	5.83694	6.33054	6.61102	6.6942	14.6688	11.6744	15.4412	11.8355	13.6908	17.8098	13.9358	14.218	14.2945
ENSG00000058063.16	ATP11B	4.30668	6.84074	4.6837	20.167	15.0702	13.128	17.7186	14.1255	16.8723	22.8337	24.0076	20.3	22.7794	23.7254	8.8013	12.3054	14.2059	29.4288	16.3285	17.6859	17.9174	23.1815	20.5195
ENSG00000058085.15	LAMC2	10.1515	4.78852	7.02556	0.523817	0.264389	0	0.069442	0.055948	0.014087	0.238789	0.127318	0.188146	0.097972	0.099339	0	0.315524	0.205882	0	0.125604	0.124548	0.796331	0	0.461112
ENSG00000058091.17	CDK14	40.6058	40.8164	73.3781	8.64298	8.46046	10.6274	1.89369	1.59676	2.75749	1.92776	2.6466	2.05621	2.61085	2.88123	14.6688	10.7278	10.7059	12.4752	8.98069	8.59384	10.3523	13.2907	14.2945
ENSG00000058262.10	SEC61A1	31.0696	34.2037	39.0309	70.4534	79.0524	79.0803	170.213	185.83	178.748	189.896	188.87	179.222	193.836	186.108	81.8521	78.2499	75.147	52.46	59.3479	51.9367	52.1596	69.5446	63.1723
ENSG00000058272.19	PPP1R12A	144.889	173.983	132.705	274.48	236.628	264.747	27.1972	26.423	26.1673	24.9468	27.857	24.7158	29.7295	26.5245	332.103	302.903	285.558	161.218	140.802	142.11	178.378	196.579	188.595
ENSG00000058335.16	RASGRF1	0	0	0	1.57145	0.793169	3.12571	0.589131	0.705146	2.16064	0.734493	0.386532	0.481168	0.60822	3.72395	1.76026	0	0.617646	7.35719	4.58455	5.72922	3.18532	3.09087	3.91945
ENSG00000058404.20	CAMK2B	0.30762	0	0.780618	0	0.264389	0.625141	0.127278	0.026347	0.263056	0.473258	0.076157	0.129411	0.01442	0.387048	0.293377	1.26209	0.411764	50.8606	52.9421	53.9294	15.5284	12.3635	11.0667
ENSG00000058453.17	CROCC	18.1496	21.8904	3.12247	11.2621	10.5756	6.87655	20.2707	19.5344	20.666	16.8316	23.0998	25.7966	19.2017	15.4484	5.86754	8.83467	8.44117	1.59939	3.26571	3.48735	0.796331	0.618174	1.61389
ENSG00000058600.16	POLR3E	13.5353	20.0662	7.80618	21.2146	17.1853	14.6908	47.3467	35.5028	42.6183	37.4254	41.1713	41.9853	39.8195	35.9201	17.3092	17.9849	16.8823	10.2361	9.1691	10.7112	11.1486	8.03627	12.9111
ENSG00000058668.15	ATP2B4	20.9182	18.47	30.4441	114.978	92.2719	90.0203	29.9998	32.4178	29.3492	32.1057	30.0616	27.7728	32.7289	32.2011	89.4799	102.23	100.059	109.078	101.3	94.7813	60.9193	53.7812	56.9473
ENSG00000058673.17	ZC3H11A	0	2.07197	0	0	0	0	35.9517	33.6704	39.2906	36.2944	42.3269	40.363	47.9837	48.8284	0	0	0	0	0.341124	0	0	0	0
ENSG00000058729.11	RIOK2	15.9962	20.9783	15.6124	13.8812	13.2195	13.7531	7.85543	11.5535	10.7126	13.9054	11.8579	11.8342	8.53959	7.7087	19.6562	20.509	21.4117	13.7547	9.60871	16.1913	14.3339	12.6726	10.8361
ENSG00000058799.15	YIPF1	17.842	22.1184	6.24494	52.3817	60.5452	49.6987	36.1932	33.587	33.3468	37.8251	43.3985	38.6694	40.5299	40.4909	51.0476	45.1199	52.4999	30.0685	32.7199	30.888	16.7229	21.0179	20.75
ENSG00000058804.12	NDC1	54.1411	54.0419	9.36741	30.1195	25.6458	22.5051	9.1775	9.16977	8.42863	9.0596	4.30873	4.13911	6.88115	5.74949	19.6562	17.6693	25.3235	20.1523	14.0049	14.3231	9.95413	13.5998	15.9084
ENSG00000058866.15	DGKG	0	0	0	0.261909	0.264389	0.937712	0.151571	0.132271	0.390231	0.857471	0.242385	0.451202	0.110552	0.671901	0.293377	0.315524	0	0	0.565218	0.498193	1.59266	1.54544	1.15278
ENSG00000059122.17	FLYWCH1	3.0762	4.33247	17.9542	8.38107	3.96584	5.3137	39.1902	37.9448	41.8772	30.3262	35.5248	41.8328	32.5089	33.4891	8.50793	6.94152	5.35293	7.67707	7.34784	7.59745	4.77798	5.56357	8.06946
ENSG00000059145.19	UNKL	3.69144	5.01655	10.148	7.59535	4.49462	6.25141	17.5451	18.7293	16.721	12.9745	17.3348	28.0937	21.6324	21.9474	4.69403	2.52419	3.9203	4.47829	3.26571	4.23464	5.57431	5.87266	9.22223
ENSG00000059377.18	TBXAS1	0.61524	0.684074	3.12247	1.57145	1.58634	2.18799	0.832464	1.15157	1.59443	0.794603	0.500315	0.680204	1.17687	0.426591	4.10727	3.47076	4.11764	77.4104	73.0388	74.3554	34.6404	38.0177	42.8834
ENSG00000059378.13	PARP12	0.61524	1.8242	0.780618	51.3341	48.3832	48.761	42.9418	45.6025	43.6991	37.4424	25.5628	27.0422	27.7349	32.445	31.3913	38.1784	40.5588	40.6245	42.7054	36.3681	45.789	54.0903	48.1862
ENSG00000059573.9	ALDH18A1	30.762	40.8164	4.6837	22.786	17.7141	16.2537	27.9467	29.6296	29.2231	32.3717	28.8255	31.2748	29.1363	29.8164	9.68143	11.6744	17.2941	6.71744	10.9276	10.213	3.98165	4.63631	5.99445
ENSG00000059588.10	TARBP1	3.99906	5.4726	3.15926	2.61909	3.43706	1.87542	5.21811	4.14946	3.99135	3.46154	3.18185	2.7834	2.94354	2.06756	2.05364	2.86024	1.65349	8.31682	6.2174	7.9711	4.77798	4.32722	5.30279
ENSG00000059691.12	GATB	15.381	12.0853	13.2705	13.8812	9.51802	13.128	14.9324	14.3208	14.1027	12.9586	11.1949	11.2131	10.2813	12.4152	9.68143	14.1986	12.5588	13.115	22.2947	17.935	15.5284	13.2907	11.9889
ENSG00000059728.11	MXD1	1.84572	1.36815	2.34185	97.9538	85.9265	87.5197	31.6313	28.6107	31.6675	30.7338	73.9065	65.7959	69.1578	69.1372	72.1707	94.0261	95.3234	31.6679	32.0918	34.6244	113.079	102.308	122.886
ENSG00000059758.8	CDK17	19.6877	19.1541	3.12247	20.6908	15.3346	17.5039	11.4124	9.23583	13.7216	10.5281	8.78291	10.2739	8.10694	9.60479	13.7887	21.1401	16.4706	18.5529	17.2078	25.5324	21.8991	17.9271	20.2889
ENSG00000059769.20	DNAJC25	20.9182	12.7694	7.80618	16.5002	14.0126	17.1914	3.0373	2.56964	3.20773	3.75093	4.51251	3.91294	4.16718	3.40437	16.1357	13.883	12.5588	15.9939	14.579	14.1985	15.9266	17.9271	17.9834
ENSG00000059804.16	SLC2A3	850.847	741.975	234.966	64.0309	70.5371	48.1079	28.9155	24.3771	32.6586	25.1926	24.2076	20.9128	22.6694	22.3718	50.0522	52.2791	59.2336	85.7082	92.5039	85.0638	85.6055	89.3262	76.0834
ENSG00000059915.17	PSD	1.23048	1.8242	3.12247	12.0478	10.5756	8.12683	48.6422	46.2683	55.848	56.7219	62.9375	71.8123	64.4652	56.3771	6.74767	6.31048	4.73529	4.79817	4.01933	1.61913	0.796331	0.309087	0.691668
ENSG00000060069.17	CTDP1	14.4581	11.1732	0.780618	20.9527	21.1511	15.9411	23.9674	28.2245	26.4841	24.9715	29.2744	33.7157	28.1146	29.0584	15.2556	15.4607	22.0294	11.1957	12.9372	13.3267	9.95413	14.5271	13.8334
ENSG00000060138.13	YBX3	287.625	281.839	174.858	128.335	113.952	138.781	94.5198	99.2578	96.3161	90.4717	125.703	127.337	126.828	122.107	123.512	145.141	145.559	154.181	140.739	166.272	163.248	159.798	118.736
ENSG00000060140.9	STYK1	0	0.684074	0	0	0	0.312571	0	0.045114	0.113518	0.023338	0	0.021444	0.022337	0	0.293377	0	0	0	0	0	0	0	0
ENSG00000060237.19	WNK1	69.8297	73.88	67.9137	329.743	253.285	309.757	129.386	122.523	118.949	109.527	119.911	114.697	118.098	114.926	329.169	325.936	321.588	189.688	151.667	139.992	142.543	144.653	133.261
ENSG00000060303.5	RPS17P5	0	0.228027	0	0.261909	0	0.312603	0	0	0	0	0	0	0	0	0	0	0.205908	0	0.125621	0	0	0	0
ENSG00000060339.14	CCAR1	169.066	188.805	147.537	361.172	377.019	414.467	38.0203	36.0348	37.9386	35.5045	45.075	39.5956	43.1036	36.2869	360.56	352.125	336.378	134.029	124.298	137.128	157.673	124.253	158.161
ENSG00000060491.17	OGFR	21.841	21.6624	47.6177	66.5248	82.7539	66.5775	168.003	149.233	156.014	139.746	175.112	194.296	159.664	164.539	51.6343	57.7409	51.8823	26.5499	33.5991	31.6353	39.4184	35.545	34.5834
ENSG00000060558.4	GNA15	0.30762	0.45605	0	0.785726	0.528779	0.312571	0.69939	0.676658	0.794236	0.758003	0.571689	0.910614	1.17924	0.520406	1.76026	2.20867	3.91176	25.9101	33.9131	20.3014	49.7707	33.9996	38.5028
ENSG00000060566.14	CREB3L3	0	0	0	0	0	0	0	0	0	0	0	0	0	0	0	0	0	0	0	0	0	0	0
ENSG00000060642.11	PIGV	9.2286	5.70062	5.46432	4.71436	4.49462	4.68856	6.93346	6.80253	6.70106	6.53527	8.95213	9.42632	9.42575	10.7727	7.04104	4.73286	4.73529	5.11805	4.83576	5.35558	7.16697	3.70905	5.53334
ENSG00000060656.20	PTPRU	31.9925	33.5196	92.1129	16.5002	19.036	15.9411	39.2853	47.9161	43.8473	41.4199	37.4128	43.0334	36.6539	35.0942	19.9496	11.0433	14	0	0.062802	0	0	0	0
ENSG00000060688.13	SNRNP40	5.53716	11.6293	3.12247	3.1429	3.96584	4.37599	32.1506	34.6426	29.4863	32.4216	27.7523	22.1956	26.8683	25.0676	3.22715	3.78629	4.32352	3.51866	2.63768	4.23465	3.58349	1.85452	0.691668
ENSG00000060709.15	RIMBP2	0	0	0	0	0	0	0	0	0.085314	0.17544	0	0	0.077446	0	0	0	0	0	0	0	0	0	0
ENSG00000060718.22	COL11A1	15.6886	9.80507	10.9286	6.80962	5.55218	11.8777	11.0293	21.2979	11.3866	28.2946	29.2922	21.2148	25.9936	19.8085	10.2682	6.626	7.20587	0.959634	0.188406	0.124548	0.398165	0	0
ENSG00000060749.16	QSER1	74.444	71.1437	85.0873	70.7153	45.2106	69.3907	6.70941	7.15892	9.09675	7.62902	5.77265	4.89568	5.03174	6.75338	61.0224	58.0564	64.0293	40.6245	30.8358	26.2797	31.0569	31.836	35.7362
ENSG00000060762.19	MPC1	4.30668	6.15667	10.148	31.9528	24.0594	24.0679	61.1476	52.4895	48.8711	48.8588	24.7076	27.2315	27.0098	27.3423	34.9118	25.873	23.8823	76.4508	65.6909	79.3373	43.7982	49.763	42.4223
ENSG00000060971.19	ACAA1	9.53622	8.43692	6.24494	68.3563	69.27	83.7626	91.0036	88.1795	96.7289	88.8597	82.4346	81.2868	78.9028	77.0536	64.0096	67.0591	66.4999	72.613	69.8359	52.1858	60.123	59.9629	77.0057
ENSG00000060982.15	BCAT1	210.104	228.253	90.5516	81.7155	68.2124	87.8323	31.7207	35.19	30.1851	40.826	35.313	29.734	39.8816	30.7777	77.7448	83.9293	75.9705	123.793	106.198	92.4149	103.921	102.308	117.353
ENSG00000061273.18	HDAC7	139.044	91.666	363.768	284.171	421.965	353.83	70.3535	64.844	65.5559	62.6326	62.4896	71.9816	60.9099	59.0811	172.799	231.594	244.176	104.92	151.102	158.55	106.31	93.3443	120.12
ENSG00000061337.15	LZTS1	4.30668	6.61272	1.56123	0.785726	1.32195	1.25028	0.086189	0.352061	0.219063	0.224742	0.052425	0.020659	0.064546	0.056346	0.586754	0.946571	1.02941	0	0	0	0	0	0
ENSG00000061455.11	PRDM6	0	0	0	2.35718	3.17267	2.50056	0.220285	0.730177	0.538056	1.02201	1.19369	0.545066	0.320609	1.416	1.46688	0.946571	3.70588	0	0.062802	0	0	0	0
ENSG00000061492.12	WNT8A	0	0	0	0	0	0	0	0	0	0	0	0	0	0	0	0	0	0	0	0	0	0	0
ENSG00000061656.11	SPAG4	1.84572	4.5605	7.80618	0.785726	1.58634	1.25028	6.56697	5.30661	5.82344	3.49958	5.75287	8.66295	6.96827	4.54481	1.76026	0.946571	0.411764	0	0	0	0	0	0
ENSG00000061676.15	NCKAP1	61.4264	64.6039	46.8371	59.1765	44.4462	41.8845	21.3184	20.5475	23.373	20.9625	18.3113	15.613	22.0785	19.1883	31.9765	38.4939	43.647	8.46188	8.85458	9.15111	10.0555	10.509	9.9139
ENSG00000061794.13	MRPS35	49.5268	63.1629	35.9084	88.2632	73.5002	92.5209	23.2518	29.8463	29.05	31.2756	20.9124	22.0249	27.9777	25.013	97.9878	84.2449	101.088	83.4881	85.348	69.7471	76.0496	83.4535	98.4474
ENSG00000061918.14	GUCY1B1	5.22954	2.96432	3.12247	0	0.264389	0.312571	0.112921	0.134512	0.033819	0.140024	0.079947	0.063843	0	0.078771	0	0	0.411764	2.55902	1.88406	2.11732	1.1945	0.927262	0.922224
ENSG00000061936.10	SFSWAP	65.8307	68.4074	97.5772	66.001	53.9354	57.2004	23.6096	21.1847	24.8425	23.9062	21.5139	23.4143	20.7705	18.7414	58.9687	47.6441	50.8529	40.3046	40.6329	39.2327	43.4	39.8722	36.4278
ENSG00000061938.20	TNK2	27.0706	26.4509	11.7093	50.8103	52.3491	36.2582	62.5434	54.8006	59.5252	50.517	48.2857	55.2247	46.1469	44.8729	45.4734	46.6975	55.5882	29.4288	23.6136	30.1407	20.7046	26.5815	26.975
ENSG00000061987.16	MON2	9.84384	5.01654	4.6837	20.9527	17.1853	24.6931	15.8941	12.2627	15.89	15.0633	18.9712	14.6436	17.5049	15.237	13.7887	15.1451	15.4412	8.6367	8.10146	10.9603	9.55597	8.65444	9.45279
ENSG00000062038.15	CDH3	165.5	178.999	27.3216	1.04763	3.84095	4.37599	1.95252	1.44947	2.26509	2.03495	0.81743	0.182896	0.374892	0.29629	0	0.631048	0.823528	0	0.125604	0	1.1945	0	0.230556
ENSG00000062096.15	ARSF	0	0	0	0	0	0	0	0	0	0	0.031703	0	0	0	0	0	0	0	0	0	0	0	0
ENSG00000062194.16	GPBP1	138.429	134.535	152.22	78.5726	92.5363	87.5197	19.1207	19.2682	20.2304	21.0734	21.4073	18.6858	25.9068	21.6152	73.9309	82.9828	80.294	37.4257	46.5991	42.2219	56.1413	64.5992	61.5584
ENSG00000062282.15	DGAT2	3.38382	4.10445	1.56123	5.50008	3.43706	3.75085	4.95426	2.69334	3.52016	4.46417	16.8226	12.9163	11.1206	11.5604	3.8139	3.15524	6.99999	12.4752	13.2512	11.9566	11.5468	14.5271	12.2195
ENSG00000062370.17	ZNF112	0.61524	0.912099	0	4.45245	2.11511	3.43828	2.11249	1.61495	1.72709	1.79703	2.03806	1.71482	1.68991	1.84529	4.10727	2.52419	3.70588	1.27951	0.188406	0.996387	0	0.618174	0.691668
ENSG00000062485.19	CS	48.2963	42.8687	14.0511	90.0966	79.3168	65.3272	104.725	98.3352	108.053	104.252	89.2026	76.4094	89.2854	91.2798	98.5746	99.39	94.294	68.134	78.0629	70.4944	57.3358	60.8902	60.1751
ENSG00000062524.16	LTK	0	0	0	4.19054	3.17267	3.1257	4.77361	6.35347	7.19168	6.07507	3.78294	3.89982	3.60379	3.88761	1.46688	1.57762	1.02941	0	0	0	0	0	0.230556
ENSG00000062582.14	MRPS24	0.30762	0.684074	97.5772	0.523817	0.528779	0	155.615	181.47	157.668	179.892	183.184	185.568	181.202	171.809	0.293377	0.315524	0.205882	0	0.314963	13.7054	0	0.310026	0.69389
ENSG00000062598.18	ELMO2	7.99812	6.84074	7.02556	22.2622	24.8526	18.7542	26.0844	26.6724	33.068	27.4287	24.214	24.8766	25.1471	27.4403	25.8172	22.4022	30.0588	40.6245	31.3382	36.9909	21.5009	23.4906	26.2834
ENSG00000062650.20	WAPL	70.7526	73.196	56.9851	94.549	66.8905	92.2083	18.104	19.4922	20.3166	17.2701	19.2405	17.2442	19.8924	19.6118	109.43	100.337	93.4705	61.4166	65.5653	65.7615	73.6606	73.8718	57.4084
ENSG00000062716.13	VMP1	69.2145	62.9348	22.6379	147.716	112.63	126.278	134.752	136.615	132.685	124.702	140.886	141.639	141.219	141.116	114.124	115.166	134.647	101.081	88.2997	85.9384	123.431	132.907	129.572
ENSG00000062725.10	APPBP2	10.4591	9.80507	4.6837	40.072	34.8994	39.0713	15.2483	23.9658	19.788	26.5804	29.3096	30.9414	24.9212	27.9764	29.0443	30.9213	22.647	28.4691	24.43	22.2942	21.5009	14.8362	21.4417
ENSG00000062822.15	POLD1	13.8429	16.8738	7.80618	6.28581	5.55218	6.56398	63.6436	69.1144	57.9985	57.6873	39.8574	39.0872	33.6121	34.0026	4.40065	5.3639	4.52941	6.39756	5.52658	3.23826	4.77798	4.9454	3.68889
ENSG00000063015.20	SEZ6	0.30762	0	0.780618	0	0	0	0.930792	0.602795	0.23609	0.193912	1.09254	0.749425	1.34792	0.32712	0	0.315524	0	0	0	0	0	0	0
ENSG00000063046.18	EIF4B	481.328	543.004	277.159	197.118	157.557	177.207	205.151	178.197	205.15	176.775	202.396	189.799	216.715	204.606	179.778	213.495	195.155	214.909	182.234	186.669	117.385	135.584	121.712
ENSG00000063127.16	SLC6A16	2.15334	1.8242	0.780618	0	0.264389	0.625141	0.259952	0	0.021554	0	0	0.02036	0.063623	0.069811	0.88013	0.631048	0.411764	0	0.439614	0	0	0	0
ENSG00000063169.11	BICRA	2.15334	5.24457	0.780618	6.0239	6.87412	2.81313	15.7266	14.5765	11.9328	10	13.5598	15.4757	11.423	16.1948	1.46688	3.78629	5.35293	2.55902	1.50725	1.99277	0.796331	3.39996	2.075
ENSG00000063176.16	SPHK2	12.3048	15.2777	23.4185	17.8098	17.4497	16.8788	39.906	40.4167	37.2181	35.0562	54.6067	55.7443	48.1435	49.9001	16.4291	20.1935	18.3235	6.07768	8.10146	6.97471	5.97248	9.5817	5.30279
ENSG00000063177.13	RPL18	2104.43	1836.28	581.56	858.536	848.69	913.018	1304.85	1207.03	1227.56	1212.44	1232.97	1271.45	1228.58	1253.73	1108.67	1008.41	1065.85	609.687	688.75	621.247	676.483	598.084	521.287
ENSG00000063180.9	CA11	44.9125	44.0088	57.7657	31.6909	23.5306	26.5685	33.0529	28.4947	35.8363	42.6822	34.1908	37.1415	32.0828	39.2929	33.445	31.2369	30.6764	3.51866	5.40097	2.98916	1.1945	2.16361	1.84445
ENSG00000063241.8	ISOC2	7.99812	15.9617	74.1587	3.92863	4.75901	5.62627	85.6532	88.9658	83.9912	82.5309	62.2147	73.7641	64.228	66.3953	11.7351	8.20362	6.58823	6.71744	8.16426	9.21658	6.76881	6.79992	4.61112
ENSG00000063244.13	U2AF2	111.358	136.131	89.771	148.502	146.207	122.84	318.6	336.333	276.299	286.206	279.086	282.629	266.622	258.869	111.19	122.739	92.0293	73.8918	73.29	97.0232	72.4661	78.8172	66.1695
ENSG00000063245.15	EPN1	88.4117	115.991	251.359	146.442	145.856	121.126	290.179	289.367	277.468	262.486	253.406	302.018	230.148	230.814	136.237	131.063	121.252	47.9447	41.9934	50.9322	39.3468	32.2475	35.7215
ENSG00000063322.15	MED29	18.1496	21.0971	47.6177	39.8101	41.7735	36.8833	35.4236	41.4972	41.6978	38.8055	43.8434	40.9113	36.9405	37.6645	39.3125	40.5132	38.7058	22.3915	18.8406	20.4224	14.7321	13.9089	22.0736
ENSG00000063438.19	NA	0.61524	0.228025	0	4.49457	1.85072	5.94843	104.86	96.2731	108.982	95.6908	66.6132	86.6633	60.4299	55.0462	4.14021	3.83745	4.11764	0.961835	2.33046	1.88096	3.58349	5.25448	6.25449
ENSG00000063515.3	GSC2	0	0.45605	0	0	0	0	0.023781	0	0.024115	0	0	0	0	0	0	0	0	0	0	0	0	0	0
ENSG00000063587.15	ZNF275	14.4581	7.52482	14.8317	14.6669	14.5414	12.5028	3.06425	2.77936	3.23172	3.14018	2.46674	2.78676	2.91498	2.3544	8.8013	13.883	12.7647	7.67707	6.0918	5.35558	5.17615	5.25448	5.07223
ENSG00000063601.17	MTMR1	14.4581	12.0853	2.34185	37.7148	30.9336	33.1325	17.5381	17.6613	19.9659	16.5812	16.8345	16.1209	19.1996	16.0269	29.3377	39.125	29.0294	20.1523	21.6039	18.5577	7.96331	12.6726	11.0667
ENSG00000063660.9	GPC1	29.5315	32.8356	67.1331	10.7383	10.84	13.128	33.2571	35.0576	36.6155	33.7857	7.16473	7.95599	8.11282	6.25148	17.3092	17.9849	15.2353	0.959634	2.00967	1.12094	1.1945	4.63631	1.61389
ENSG00000063761.16	ADCK1	3.69144	3.42037	1.56123	4.97626	5.0234	3.43828	16.2016	12.3897	14.9616	14.7486	13.7401	9.90787	11.8223	11.0858	4.40065	3.15524	4.11764	6.39756	4.39614	3.861	2.78716	2.16361	2.53612
ENSG00000063854.13	HAGH	28.301	24.8547	7.02556	37.9767	38.8652	36.2582	71.8289	69.5469	71.5951	57.0571	55.584	56.8253	59.3813	62.8243	30.8046	35.9697	33.7647	52.46	60.2509	53.9294	55.7431	56.563	64.7862
ENSG00000063978.16	RNF4	24.302	28.7311	14.0511	31.9528	29.0828	27.5062	76.2521	66.4996	81.3498	86.9685	67.0556	70.4728	74.9078	69.3195	28.4575	30.2903	21.2059	15.9939	16.8937	18.9314	15.5284	18.5452	16.1389
ENSG00000064012.22	CASP8	0.61524	1.59617	0	13.6192	15.599	9.9368	18.6166	15.9353	16.376	16.8748	17.5818	14.2395	14.7513	17.5676	4.40065	7.57257	9.05881	26.5499	14.0049	32.1335	12.7413	16.9998	10.375
ENSG00000064042.18	LIMCH1	3.0762	2.96432	5.46432	116.811	103.112	92.2083	20.6804	17.659	25.7389	18.7309	28.9946	32.5514	28.1792	31.3495	75.9846	73.8326	75.9705	0.319878	1.94686	3.11371	0.398165	0.927262	2.53612
ENSG00000064102.15	INTS13	50.7573	51.9897	38.2503	24.8813	20.6224	30.0068	9.08185	8.97733	8.76827	9.06973	10.4037	9.6566	9.89961	8.28813	35.792	34.0766	32.3235	12.1554	13	18.5577	21.1028	14.218	15.2167
ENSG00000064115.11	TM7SF3	34.1458	38.9922	13.2705	55.2627	62.1315	49.0736	72.6426	80.4336	71.6623	86.2238	46.8924	59.8851	52.2046	67.5919	30.2178	44.1733	53.9411	63.3358	49.6741	61.4023	24.2881	25.6542	29.5112
ENSG00000064195.7	DLX3	2.15334	0.45605	0.780618	1.57145	1.58634	0.937712	1.92725	2.10578	2.12812	1.50225	0.861407	0.995798	0.598958	1.72904	0.88013	3.78629	1.64706	2.8789	3.76812	3.48735	0.398165	0	0.691668
ENSG00000064199.7	SPA17	8.61336	15.5057	8.58679	1.30954	4.49462	3.1257	0.620923	0.760654	0.493596	0.839681	0.620594	0.49224	0.485745	0.422747	4.10727	2.20867	3.91176	6.71744	3.95653	4.85739	5.57431	3.70905	5.7639
ENSG00000064201.16	TSPAN32	0	0	0	0.261909	0.793168	0	0.466421	1.75335	0.691273	1.05684	0.750999	0.648857	0.827176	0.266507	0.293377	0	0	3.83853	4.71015	5.10648	0	0.309087	1.61389
ENSG00000064205.11	CCN5	0	0	0	0	0	0	0.085653	0	0	0.02345	0	0	0	0	0	0	0	0	0	0	0	0	0
ENSG00000064218.5	DMRT3	0	0	0	0	0	0	0	0	0	0.052525	0	0	0	0	0	0	0	0	0	0	0	0	0
ENSG00000064225.12	ST3GAL6	15.0734	13.4535	6.24494	56.8342	57.8124	62.2015	39.1715	39.6342	35.622	35.4844	19.5593	16.4676	20.9078	27.6565	68.9435	78.2499	80.294	44.463	48.546	47.8266	62.1138	59.0357	52.7973
ENSG00000064270.13	ATP2C2	0.92286	0.45605	0	0	0	0	0.177454	0.022458	0.13097	0	0.31757	0.293797	2.54581	0.224806	0	0	0	0	0	0	0	0	0
ENSG00000064300.9	NGFR	15.6886	11.6293	9.36741	0.785726	0.528779	0.312571	0.252375	0.089814	0.2532	0.179343	0.086769	0.314223	0.017797	0.019529	0	1.89314	0.617646	0	0.062802	0.249097	0	0	0
ENSG00000064309.15	CDON	2.46096	5.01654	0	1.30954	0.528779	0.625141	0.366499	0.385463	0.45652	1.0584	0.499052	1.62646	0.57526	0.752232	0.586754	0.631048	0.823528	0	0	0.249097	0	0	0
ENSG00000064313.12	TAF2	14.1505	21.2063	39.8115	40.072	48.1189	48.761	22.9455	21.0508	14.5537	21.9415	15.5122	25.2913	19.3552	21.0817	39.3125	32.1834	37.8823	19.5126	17.5846	23.2905	17.9174	15.7634	18.675
ENSG00000064393.16	HIPK2	55.064	49.0253	27.3216	174.955	145.679	166.913	42.0999	38.8265	40.081	38.4748	42.6361	39.347	40.5993	37.5566	162.531	187.106	195.382	63.6557	60.3528	61.2778	76.0496	71.0901	79.5418
ENSG00000064419.13	TNPO3	65.5231	67.7234	39.8115	85.906	85.1334	85.6443	35.1732	33.2437	33.2657	33.2604	31.2064	27.5745	31.9745	31.5168	82.4389	81.0896	90.1764	65.2551	70.2755	82.451	65.2991	69.2355	63.4029
ENSG00000064489.23	NA	0	0	0	0	0	0	9.26783	1.92845	5.03438	6.39534	4.10858	3.25525	1.60123	3.24599	0	0	0	0	0	0	0	0	0
ENSG00000064490.14	RFXANK	11.3819	6.38469	11.7093	15.4526	19.8292	14.0657	100.524	96.1606	95.8985	96.6177	78.8838	90.0221	83.3839	86.9833	16.4291	17.3538	15.2353	11.1957	8.54108	5.60468	9.95413	10.1999	10.1445
ENSG00000064545.15	TMEM161A	28.301	31.0114	57.7657	16.7621	18.7716	16.8788	43.3127	37.1893	45.6116	39.2484	44.2457	43.8301	38.5419	43.4589	20.243	14.8296	12.9706	12.4752	17.145	16.814	10.7505	11.7453	9.45279
ENSG00000064547.14	LPAR2	9.53622	5.24457	14.8317	1.30954	2.11511	3.1257	16.0892	14.7357	15.1506	11.7258	17.1824	16.3013	13.5046	13.5054	2.34701	3.78628	3.29411	3.19878	4.71015	3.48735	4.77798	2.4727	5.99445
ENSG00000064601.20	CTSA	8.61336	9.12099	24.4312	57.8818	77.7305	60.3176	171.516	156.824	172.622	162.642	147.942	148.497	145.999	143.512	107.376	86.138	88.5293	106.839	143.628	147.713	77.6422	79.4356	84.1529
ENSG00000064607.17	SUGP2	73.2136	52.4435	88.2098	64.6914	63.4534	53.7621	38.6792	40.5522	41.9031	40.185	41.82	37.3655	41.5278	37.3607	52.5144	55.2167	56.8235	28.1493	29.203	26.4043	23.8899	25.6542	33.8917
ENSG00000064651.14	SLC12A2	10.1515	12.7694	7.80618	33.5243	27.2321	29.3816	6.70682	6.47396	7.02241	7.87558	5.85465	7.08949	5.60168	5.85046	28.7509	31.2369	35.4117	9.27646	9.85992	8.34474	7.96331	6.49083	6.68612
ENSG00000064652.11	SNX24	10.7667	9.12099	11.7093	25.667	27.4965	28.1313	12.8105	15.3487	13.1477	14.704	12.5339	8.28046	9.40611	9.85783	14.0821	18.9314	21.8235	30.3884	30.8986	33.2544	19.1119	20.7088	15.9084
ENSG00000064655.19	EYA2	1.23048	0	0	12.0478	19.8292	13.4405	45.1389	39.6866	41.7909	36.9861	22.0931	19.1547	21.7547	19.5944	29.0443	27.135	21.2059	0	0.062802	0.249097	0	0	0
ENSG00000064666.15	CNN2	307.928	285.031	359.084	246.456	234.249	214.736	389.561	357.641	365.84	351.883	244.067	237.716	226.079	231.639	197.736	187.421	184.882	53.0997	63.9953	69.2489	30.6587	21.6361	21.2111
ENSG00000064687.13	ABCA7	15.6886	10.9452	13.2705	6.0239	6.08095	5.93884	19.4065	15.9825	23.0416	16.1049	34.1416	38.9663	34.4697	33.7744	12.0284	9.46571	10.0882	4.15841	4.14493	4.1101	4.37982	3.09087	5.07223
ENSG00000064692.20	SNCAIP	4.92192	5.01654	1.56123	23.048	21.6799	15.9411	24.3634	19.7513	24.6315	21.039	7.69441	8.01739	9.80052	6.83547	21.7099	15.7762	18.5294	0.959634	0.94203	1.37003	0	0	0
ENSG00000064703.13	DDX20	20.9182	18.9261	15.6124	27.7623	24.0594	32.1948	12.9848	12.2282	12.4193	12.5301	11.1446	10.5394	9.81448	10.3637	26.4039	28.0816	35	18.233	10.9276	13.7003	17.1211	12.9817	11.5278
ENSG00000064726.10	BTBD1	1.5381	2.96432	7.02556	6.80962	5.28779	6.56398	52.1927	44.5267	46.8764	46.7784	40.2923	40.086	37.7946	42.1884	6.45429	5.99495	5.35293	7.67707	8.66668	9.46568	11.1486	11.1271	15.2167
ENSG00000064763.11	FAR2	5.22954	7.75284	2.34185	2.61909	0.528779	1.56285	4.6199	4.00921	4.52179	4.982	1.47846	3.59647	2.5687	3.61024	1.46688	1.26209	2.05882	11.5156	7.28504	5.72922	11.945	4.9454	9.22224
ENSG00000064787.13	BCAS1	0	0	2.34185	0	0.264389	0	0	0	0	0.084883	0	0	0.009554	0.060619	0	0	0	0	0	0	0	0.309087	0.691668
ENSG00000064835.11	POU1F1	0	0	0	0	0	0	0	0	0	0	0	0	0	0	0	0	0	0	0	0	0	0	0
ENSG00000064886.14	CHI3L2	0	0	0	0	0	0	0	0.029747	0.350672	0	134.922	131.611	129.862	144.553	0	0.315524	0.411764	17.9132	10.6135	9.34113	26.6771	29.6724	20.75
ENSG00000064932.16	SBNO2	19.0724	15.2777	7.80618	24.0956	25.6458	18.7542	60.9178	50.8131	53.3236	48.4737	192.82	211.727	177.937	180.317	26.4039	32.1834	30.8823	16.9535	21.0387	18.8068	31.0569	38.6359	28.5889
ENSG00000064933.18	PMS1	36.2992	43.5527	21.0767	10.7383	11.6331	10.6274	4.5418	6.12414	5.303	7.92903	5.31864	4.49821	4.02749	4.47044	11.4417	11.0433	11.9412	8.6367	6.65702	5.10648	6.37064	4.9454	5.7639
ENSG00000064961.19	HMG20B	59.6783	67.0393	37.4696	33.0005	28.9506	29.0691	116.84	113.408	114.403	114.457	100.936	114.318	101.465	90.7911	23.7635	30.2903	30.4705	64.6153	88.3625	80.6849	90.7817	77.5809	85.7668
ENSG00000064989.13	CALCRL	0.61524	0.912099	0.780618	0.261909	0.264389	0.625141	0.410855	0.200601	0.048529	0.154668	0.544952	0.247268	0.403598	0.239098	0.586754	0.315524	0.205882	0	0.31401	0.124548	0	0.309087	0
ENSG00000064995.18	TAF11	117.511	124.045	99.919	56.5723	69.7988	63.7644	13.8146	11.5923	12.9989	13.1847	11.9558	10.8686	12.1813	11.9633	69.8237	60.8961	58.0588	31.6679	42.517	42.3464	42.2055	42.9631	32.9695
ENSG00000064999.15	ANKS1A	27.3782	22.3464	21.0767	17.286	12.9551	18.7542	14.9462	15.5896	14.7456	15.2636	16.1091	14.8794	16.4011	15.9043	26.6973	27.135	21.4117	11.5156	10.6135	9.09203	7.16697	7.72718	8.99168
ENSG00000065000.19	AP3D1	142.428	137.043	132.705	435.03	484.626	447.914	124.125	124.4	121.009	118.502	105.08	111.772	108.271	112.409	510.182	488.746	444.499	241.188	244.049	264.292	216.602	211.725	216.723
ENSG00000065029.15	ZNF76	8.30574	6.15667	7.02556	9.69062	10.84	7.50169	23.1556	23.5603	21.4404	20.9727	23.379	24.2725	24.4127	23.9804	5.86754	9.15019	6.38234	9.91621	13.2512	10.0884	10.7505	10.509	11.5278
ENSG00000065054.14	SLC9A3R2	6.1524	6.84074	6.24494	20.9527	34.1062	26.2559	122.751	116.042	121.883	108.421	80.8324	80.8085	71.2655	66.2849	23.1768	24.2953	21.6176	0.639756	0.502416	0.622742	0.398165	0	0
ENSG00000065057.9	NTHL1	29.2239	34.4317	176.42	3.1429	5.55218	5.00113	15.6482	16.5957	15.0708	10.8656	8.67065	10.7532	9.2103	9.0974	6.16091	3.78629	6.58823	2.55902	2.63768	2.11732	1.59266	1.54544	2.76667
ENSG00000065060.17	UHRF1BP1	3.99906	8.66494	4.6837	42.6911	34.8994	39.3839	26.8264	23.3596	24.2211	22.0406	21.7365	19.7558	22.1793	21.4594	29.0443	29.149	36.0294	27.1896	24.1788	18.5577	34.2422	23.1815	29.05
ENSG00000065135.12	GNAI3	74.1364	64.531	43.7146	112.097	100.204	99.0849	10.5142	11.0167	12.177	12.6182	9.58726	8.99279	10.2548	9.78297	97.6945	92.1329	87.4999	72.6123	78.0629	67.1316	62.1138	69.5446	75.8529
ENSG00000065150.21	IPO5	155.656	168.054	105.383	79.6202	54.993	65.6398	39.6338	43.7704	41.747	45.2586	33.971	32.2131	32.4096	35.3022	52.2211	56.7943	60.5293	32.6275	27.0677	31.7598	17.5193	20.3998	26.0528
ENSG00000065154.12	OAT	40.2982	44.0088	3.12247	29.0719	26.9677	17.5039	43.2575	45.2273	46.7254	43.3359	38.6409	39.8254	42.8206	44.955	14.3755	21.4556	35.6176	49.2612	35.6716	61.4023	28.2697	23.7997	23.5167
ENSG00000065183.16	WDR3	49.2192	46.9731	44.4952	26.7147	22.2087	24.0679	9.70787	11.1818	7.75938	12.0586	7.49938	8.70676	12.4466	9.61888	30.2178	22.0867	19.9743	18.233	15.5086	11.0848	22.2973	14.914	15.4472
ENSG00000065243.20	PKN2	40.9135	38.5362	27.3216	109.216	74.2934	108.775	23.2425	21.8068	24.9004	18.7012	18.8166	19.5723	19.6336	18.9938	143.461	108.54	105.206	10.8758	13	12.8285	20.7046	16.6907	9.45279
ENSG00000065268.11	WDR18	145.504	150.268	508.182	30.1195	37.5433	27.8188	61.9496	65.4818	61.087	60.1438	51.7537	62.0925	51.8057	45.37	25.2304	27.135	29.4411	27.1896	36.9904	28.8952	28.2697	19.1634	21.6723
ENSG00000065308.5	TRAM2	5.53716	5.24457	4.6837	23.3099	26.9677	18.4417	17.9926	17.081	17.498	18.7775	14.0044	12.0767	13.3429	12.8575	13.4953	13.252	16.2647	11.1957	9.04349	11.9566	1.1945	1.85452	2.53612
ENSG00000065320.9	NTN1	4.92192	2.50827	0	1.83336	1.85072	0.937712	0.723824	0.827114	0.744002	0.94862	10.6801	12.0123	10.1887	6.56041	0.586754	2.20867	0.617646	0.639756	0.251208	0	0.796331	0.309087	0.922224
ENSG00000065325.13	GLP2R	0	0	0	6.54772	9.78241	3.43828	31.1608	47.8478	30.9356	42.9653	53.7624	46.0947	55.9781	57.3154	15.549	17.9849	12.147	0	0.188406	0	0	0	0
ENSG00000065328.17	MCM10	29.8391	36.712	28.1022	15.7145	12.6907	12.1903	9.42286	6.40846	3.6055	8.00303	1.08256	2.49038	1.37443	0.949123	9.09468	15.1451	13.1765	0	0.62802	0.498193	0	0	0
ENSG00000065357.20	DGKA	8.61336	6.61272	7.80618	92.7156	126.114	93.7712	36.0484	26.2205	31.3674	31.2836	35.5246	32.8104	37.5717	41.1943	95.3475	101.283	82.3528	31.6679	31.4638	41.101	23.8899	23.4906	26.5139
ENSG00000065361.16	ERBB3	29.5315	28.5031	41.3727	3.1429	3.70145	2.50056	2.32871	1.61201	1.9592	1.98734	2.82652	1.96639	2.65351	2.87066	1.17351	0.315524	4.32352	0	0.376812	0	0	0.309087	0
ENSG00000065371.17	ROPN1	0	0	0	0	0	0	0	0	0	0	0	0	0	0	0	0	0	0	0	0	0	0	0
ENSG00000065413.20	ANKRD44	0	0	0	18.8574	14.277	14.0657	8.43904	8.68059	7.47409	7.67636	7.16452	6.41636	7.76314	19.1783	12.6152	15.4607	14	26.23	22.1063	19.1804	12.7413	15.7634	11.0667
ENSG00000065427.15	KARS1	230.407	279.558	137.389	173.645	156.783	170.351	75.4656	80.5059	77.6005	84.5722	71.7406	66.4356	72.5558	70.0107	175.146	171.645	170.47	95.6435	106.763	100.261	121.042	120.235	109.975
ENSG00000065457.11	ADAT1	5.84478	9.80198	17.9542	32.2761	31.3122	30.2313	15.5392	15.9225	16.9767	13.3686	10.0882	13.9972	16.48	15.2716	27.0646	28.3971	34.1434	28.4691	32.6257	24.4947	19.9083	17.9271	25.2488
ENSG00000065485.20	PDIA5	13.2277	10.9452	7.80618	3.40481	2.90828	3.75085	4.60721	7.27606	6.3681	7.32242	7.00302	4.57582	7.86106	4.227	4.10727	3.15524	4.32352	1.91927	2.57488	1.99277	0.398165	1.54544	0.922224
ENSG00000065491.8	TBC1D22B	12.6124	10.9452	8.58679	8.11917	5.81656	5.62627	6.97821	5.78044	6.8247	5.55265	7.07375	6.5906	6.87586	6.75796	6.45429	10.7278	10.9118	11.8355	12.1836	9.96387	10.7505	12.9817	11.9889
ENSG00000065518.8	NDUFB4	215.026	234.181	91.3323	127.549	123.47	117.214	157.198	167.218	179.324	187.37	158.777	168.275	172.762	168.398	113.537	103.492	119.412	170.815	165.923	178.353	163.248	184.834	171.072
ENSG00000065526.12	SPEN	43.682	37.6241	56.2045	114.716	79.5812	117.839	38.0538	40.9755	31.2113	26.5868	28.342	28.9801	28.5644	24.7273	118.231	109.802	100.059	61.7364	43.8986	49.6948	51.7615	58.4175	55.7945
ENSG00000065534.19	MYLK	15.7	12.7694	11.7093	7.59535	6.35143	4.68856	2.05739	3.08494	2.37221	3.05194	5.48226	6.05339	2.86022	2.93979	13.4953	12.3054	10.0882	25.5902	21.9807	25.9061	34.2422	34.9269	34.5834
ENSG00000065548.18	ZC3H15	285.164	349.334	1216.2	177.312	201.993	197.545	26.7968	28.8685	26.3473	31.1639	27.9868	28.9335	30.7723	29.3015	259.052	254.312	219.264	159.939	154.43	168.514	172.007	170.616	181.217
ENSG00000065559.15	MAP2K4	21.2258	25.9948	32.0053	45.0483	37.5433	31.8822	12.7293	13.264	13.5811	13.6738	17.0007	15.9804	19.4376	16.4958	40.1926	39.4405	43.0294	31.9878	28.5749	28.147	27.8716	29.0542	26.5139
ENSG00000065600.13	PACC1	13.2277	12.3133	10.9286	19.9051	18.2429	17.1914	14.7907	16.3821	16.2392	13.7665	22.4009	16.4543	15.831	17.4259	21.7099	13.883	14.6176	13.7547	14.1305	15.0704	19.5101	15.4544	16.8306
ENSG00000065609.14	SNAP91	0	0.228025	0	0	0	0	0	0	0	0.284536	0	0	0	0.032308	0	0	0	0	0	0	0	0	0
ENSG00000065613.15	SLK	106.744	94.1742	85.0873	220.527	218.386	264.435	15.6738	20.2377	16.1002	15.3203	13.4722	16.2169	15.4582	14.3857	266.386	285.234	269.911	126.992	115.367	109.727	143.738	141.562	129.342
ENSG00000065615.14	CYB5R4	9.35395	7.37181	14.3528	20.2945	7.45139	12.3798	12.7131	12.6397	16.3246	14.1117	15.9885	14.2707	17.3907	15.4457	16.973	16.1844	15.5501	20.5953	18.1142	17.4754	30.2606	30.9087	21.9439
ENSG00000065618.21	COL17A1	0	0	0	0	0	0	0.040974	0	0.084292	0.12086	0.039869	0.039183	0.040828	0.179147	0	0	0	0	0	0	0	0	0
ENSG00000065621.15	GSTO2	24.6096	19.8382	7.80618	0.523817	1.32195	0	0.307078	0.572569	0.522783	0.227555	0.540867	0.524926	0.263501	0.191161	0.293377	2.83971	1.23529	0	0.376812	0	0	0	0
ENSG00000065665.21	SEC61A2	1.84572	3.87642	1.56123	3.1429	4.49462	5.62627	5.86123	6.64009	6.94634	6.32511	6.74072	5.4139	7.82414	5.77904	4.9874	2.83971	4.73529	1.91927	1.94686	0.622742	1.1945	1.85452	2.075
ENSG00000065675.15	PRKCQ	5.53716	4.10445	4.6837	2.88099	1.05756	0	0.395451	0.502217	0.242677	0.49199	0.294999	0.265655	0.338278	0.196513	0.293377	0.631048	0.205882	0	0.062802	0	0	0.309087	0
ENSG00000065717.15	TLE2	13.5353	11.8573	16.393	3.92863	2.64389	3.1257	86.0651	45.3576	80.9282	46.0375	43.3488	41.2433	29.6436	29.6555	2.93377	4.10181	3.29411	0.959634	0.125604	0.74729	0.398165	0.618174	0.230556
ENSG00000065802.12	ASB1	17.842	13.4535	37.4696	19.6431	28.2897	24.3805	32.1983	32.691	27.8971	34.123	29.1908	26.7442	26.4903	26.1515	30.8046	26.1885	24.7059	21.7517	24.8068	20.7996	19.5101	14.218	21.4417
ENSG00000065809.14	FAM107B	29.8391	26.4509	13.2705	242.265	208.074	218.487	59.0501	55.6753	60.8093	61.5334	72.8003	66.9151	77.923	68.1777	102.095	105.385	105.618	34.2269	38.6232	34.8735	50.567	51.6176	73.3168
ENSG00000065833.9	ME1	4.30668	3.42037	1.56123	69.4058	62.6603	52.8244	18.4993	23.4759	24.969	27.559	28.3482	25.5069	29.0081	28.6145	52.5144	60.8961	62.1764	58.5377	48.86	45.8338	85.2074	100.762	86.9196
ENSG00000065882.16	TBC1D1	72.5983	58.8304	46.0564	32.2148	34.8994	30.3193	30.2321	38.7923	33.462	34.8217	23.7924	19.7086	22.5114	27.0429	27.5774	28.7127	25.5294	90.2056	103.875	56.1713	63.7064	58.4175	65.939
ENSG00000065883.16	CDK13	23.9944	22.1184	28.1022	49.2388	34.8994	45.0102	21.1213	21.0422	24.0815	20.8026	21.1034	28.5984	20.8545	20.2399	51.3409	54.2701	40.3403	41.904	24.1788	20.0523	23.4917	25.3452	16.8306
ENSG00000065911.13	MTHFD2	197.8	230.305	40.5921	58.4056	54.4642	62.5146	41.14	43.062	59.5743	52.6532	51.303	58.8679	60.2681	54.937	48.9939	59.3185	60.1176	207.281	196.822	208.245	335.255	317.433	302.259
ENSG00000065923.10	SLC9A7	18.1496	13.2254	13.2705	17.5479	16.1277	17.8165	8.07968	11.3913	5.82252	13.3199	7.60459	4.89206	7.05847	8.87609	24.7807	25.5005	23.2647	56.9383	55.5168	47.449	30.2606	37.7086	34.1223
ENSG00000065970.9	FOXJ2	12.3048	8.20889	10.9286	20.167	17.4497	12.8154	8.90506	9.26204	8.71325	8.34791	7.545	7.45012	8.47837	7.90191	16.1357	14.8296	15.8529	7.03731	14.6957	13.2021	15.5284	9.89079	11.2972
ENSG00000065978.19	YBX1	1707.33	1584.98	2420.08	649.207	517.369	643.336	632.654	659.743	633.45	635.432	502.269	448.715	508.033	514.333	854.659	759.714	580.724	867.733	737.804	864.055	830.935	887.976	786.639
ENSG00000065989.16	PDE4A	13.8429	5.92865	6.24494	28.8099	36.7501	24.3805	25.3089	22.6009	24.0441	25.6623	19.6984	20.9082	21.713	21.6317	29.9244	30.2903	33.147	56.9383	56.8358	64.5161	66.4936	71.0901	51.414
ENSG00000066027.12	PPP2R5A	45.2201	49.2534	28.1022	32.4767	27.2321	23.1302	9.16398	8.55602	10.1786	8.54001	8.07966	11.6488	9.01134	9.27056	29.3377	22.4022	29.4411	41.2642	40.3817	42.471	26.2789	32.1451	21.2111
ENSG00000066032.19	CTNNA2	3.99906	5.92865	3.12247	0.261909	0.264389	0.625141	0.584047	0.763812	0.298052	0.113784	0.075205	0.04253	0.044301	0.091307	0	1.26209	1.23529	0	0	0	0	0	0
ENSG00000066044.15	ELAVL1	62.4469	79.1246	26.541	68.882	56.6311	51.8867	74.9222	75.1365	69.7006	72.3012	60.2324	61.4712	60.4901	62.3624	44.0072	43.2194	44.9076	42.2248	44.5266	51.8121	33.4459	34.9269	23.0556
ENSG00000066056.14	TIE1	1.23048	0	1.56124	0.523817	0	0	0.077201	0.031102	0	0.048302	0.030052	0.029596	0.158752	0	0	0	0	14.7144	16.8937	18.6823	3.58349	4.9454	6.22501
ENSG00000066084.13	DIP2B	6.1524	11.6293	3.90309	44.0006	27.4965	37.1959	34.4036	30.7921	33.4194	27.9534	25.4782	22.8289	25.9555	25.595	38.7257	28.3971	32.3235	21.4318	14.3189	18.5577	16.7229	16.9998	23.2861
ENSG00000066117.15	SMARCD1	35.0687	44.0088	38.2503	30.6433	24.0594	15.9411	46.4451	54.5236	55.5368	57.2819	59.736	54.0968	43.7891	41.7739	21.7099	22.4022	17.9117	11.5156	14.5701	15.3194	14.3339	13.9089	12.45
ENSG00000066135.13	KDM4A	70.445	55.8661	41.3727	73.3344	54.7286	70.9535	34.0225	31.4615	34.602	33.4862	36.9232	35.1553	37.2671	33.3903	75.3978	72.255	67.5293	40.3046	31.2126	25.2833	27.4734	22.8725	25.5917
ENSG00000066136.20	NFYC	14.1505	18.47	3.90309	36.1434	37.0145	33.7576	43.4511	45.1494	42.7593	37.5973	45.1344	39.8408	41.3951	39.9773	22.59	23.0332	28.4117	36.4661	29.517	25.7815	17.1211	26.2724	30.6639
ENSG00000066185.13	ZMYND12	0.30762	0.912099	0	0.785726	0.528779	0.625141	0.857746	1.87619	2.7026	1.76893	1.2651	1.07239	0.711899	1.36837	1.46688	0.315524	0.617646	0	0.31401	0.249097	0	0	0
ENSG00000066230.12	SLC9A3	5.22954	6.61272	10.9286	7.85726	6.34534	5.3137	1.81517	2.00838	1.89737	1.80877	1.93137	1.73001	1.85875	1.66482	4.69403	4.73286	5.97058	5.7578	5.08696	4.98194	2.78716	4.32722	1.15278
ENSG00000066248.15	NGEF	2.15334	2.05222	1.56123	1.04763	0.793168	0.625141	0.845878	1.73672	0.986968	2.78179	2.58886	0.812218	1.54653	1.81983	0.293377	0.631048	1.02941	0	0	0	0	0	0
ENSG00000066279.19	ASPM	94.1317	108.312	68.6943	45.5721	30.1404	57.513	3.14772	3.25093	3.51086	2.94723	1.41096	0.822029	1.22318	0.88402	54.2747	42.5957	41.5882	2.55902	1.50725	2.61552	2.38899	0	0.922224
ENSG00000066294.15	CD84	0.61524	0.684074	7.03869	2.35721	1.86709	1.5641	0.058704	0.059102	0.014888	0.099281	0.021424	0.007038	0	0.210008	1.76026	1.27158	2.26438	731.203	844.058	793.067	547.037	502.876	451.168
ENSG00000066322.15	ELOVL1	6.1524	6.15667	16.393	24.8813	32.2555	26.5685	141.231	158.198	131.631	150.328	134.992	115.569	120.685	130.126	50.1674	37.2318	28.4117	27.5095	33.0339	44.962	20.7046	19.4725	19.8278
ENSG00000066336.12	SPI1	0	0.228025	0	4.45245	2.90828	4.37599	38.5302	29.6194	40.1314	27.5904	79.4532	98.0335	68.9567	81.8289	12.6152	10.7278	11.3235	103.321	98.2852	127.787	108.301	116.835	93.8363
ENSG00000066379.15	POLR1H	53.8335	50.8495	15.6124	12.0478	13.7482	11.8777	11.8935	16.1262	18.8002	14.4526	19.1773	17.1864	18.762	16.9442	12.6152	12.9365	12.3529	19.8324	16.4541	16.5649	18.7138	14.218	13.8334
ENSG00000066382.17	MPPED2	0.30762	0.457691	1.5907	0	0	0.312571	1.56843	0.359728	0.272573	0.186419	0.02378	0.265165	0.496122	0.106989	0.294742	0.315524	0.205882	0	0.062802	0	0	0.309087	0
ENSG00000066405.13	CLDN18	0	0	0	0	0	0	0.127784	0.131306	0.202368	0.075652	0.105916	0.052143	0.018103	0.059596	0	0	0	0	0.062802	0	0	0	0
ENSG00000066422.5	ZBTB11	12.6124	11.6293	22.6379	24.6194	23.5307	25.9434	7.44986	6.88588	7.12742	7.39023	6.71673	6.41743	5.99786	7.13413	36.0853	36.9163	31.0882	18.233	14.3817	12.953	14.7321	13.2907	14.525
ENSG00000066427.24	ATXN3	41.2211	38.0801	46.8371	32.7386	25.117	30.0068	12.838	18.4629	7.96339	14.9983	17.2584	8.5256	9.4819	13.565	40.486	35.9697	42.2058	39.9847	42.203	38.7345	38.622	43.5813	33.4306
ENSG00000066455.13	GOLGA5	12.3048	10.0331	12.4899	13.0954	12.1619	11.8777	17.1308	17.8467	19.6197	19.3717	18.0762	17.576	18.938	18.8675	26.6973	21.4556	23.6764	16.9535	11.3044	10.5866	15.5284	15.4544	13.1417
ENSG00000066468.23	FGFR2	46.7582	42.8687	24.1991	10.7383	14.5414	14.3782	24.8345	14.4528	22.1038	18.2238	3.34801	2.32407	2.71164	2.8406	4.40065	8.20362	8.85293	0	0.062802	0	0.398165	0	0
ENSG00000066557.6	LRRC40	46.7582	57.0062	7.02556	19.1193	12.9551	13.7531	5.96218	5.94114	6.99513	5.62579	5.01856	4.52297	4.79817	4.5029	12.3218	14.5141	14.6176	7.67707	8.79228	9.46568	7.56514	7.72718	4.38056
ENSG00000066583.12	ISOC1	8.92098	9.80507	0.780618	9.42871	10.0468	5.93884	5.90304	6.62012	6.35458	7.86197	6.72304	7.0753	8.15857	6.01615	5.57416	7.57257	8.85293	26.23	19.1546	27.5252	26.2789	22.8725	27.8973
ENSG00000066629.18	EML1	7.07526	4.10445	0	7.85726	9.51802	9.06455	8.08161	10.5188	6.81217	7.59381	6.11686	9.00145	6.23775	12.1415	9.97481	11.0433	14.8235	0	0.188406	0.124548	0.796331	0	0.46113
ENSG00000066651.20	TRMT11	20.9182	19.3821	19.5154	9.1668	7.4029	9.06455	7.23589	5.06396	7.54715	8.86429	7.75426	7.57988	6.2455	8.67437	6.74767	9.46571	5.35293	6.39756	4.52175	4.35919	10.3523	8.96353	7.14723
ENSG00000066654.14	THUMPD1	65.8307	85.7373	52.3014	55.2627	43.6242	49.0736	20.5987	22.0767	23.0779	24.8306	22.5035	21.4444	23.1042	19.5841	57.5018	51.4304	55.794	43.1835	38.3092	44.8374	41.4092	36.7814	36.4278
ENSG00000066697.15	MSANTD3	12.3048	10.7172	8.58679	37.7017	36.7446	52.8144	54.7397	61.2194	55.88	76.1355	71.8181	64.1722	67.2145	69.1024	41.9477	38.7747	45.6408	36.786	28.0725	25.2833	64.0642	75.7242	82.7696
ENSG00000066735.14	KIF26A	44.6049	30.3273	21.0767	11.524	8.19607	6.87655	18.8227	17.1774	19.8966	15.4351	5.93217	8.86882	5.26807	4.62202	13.202	7.88809	7.41176	1.27951	1.13044	2.24187	0.398165	0.309087	0
ENSG00000066739.12	ATG2B	1.5381	3.6484	2.34185	12.8335	7.13851	11.5651	7.08473	5.40134	5.48541	6.57795	7.46556	6.54272	6.66344	9.34619	6.45429	10.7278	11.1176	10.2361	5.84059	7.34835	11.5468	3.70905	5.53334
ENSG00000066777.9	ARFGEF1	50.1421	46.289	74.9393	52.9055	40.4516	51.8867	16.8297	22.6505	22.0207	21.6466	19.8357	18.7732	22.5286	21.6565	63.3694	68.7842	62.5882	42.8636	29.0145	28.7707	34.6404	31.2178	30.4334
ENSG00000066813.14	ACSM2B	0	0	0	0	0	0	0	0	0	0	0	0	0	0	0	0	0	0	0	0	0	0	0
ENSG00000066827.16	ZFAT	6.76764	4.33247	7.80618	9.95253	6.87412	9.68969	7.33694	8.21485	7.657	8.55353	6.77637	6.53865	6.97587	8.47113	10.2682	5.67943	10.7059	5.7578	4.14493	6.60106	2.78716	5.56357	8.76112
ENSG00000066855.16	MTFR1	9.84384	17.3299	6.24494	10.4763	10.0468	7.18912	13.0675	10.2924	15.6173	11.6057	8.46942	5.7934	10.4831	9.79163	10.5616	9.46571	9.05881	3.51866	7.59905	3.861	4.77798	2.78179	4.61112
ENSG00000066923.18	STAG3	5.84478	2.7363	2.34192	1.30956	0.705147	0	2.1828	3.75813	3.2959	2.04141	3.07945	4.36616	2.77565	4.13566	0	1.57762	0.205882	5.11805	1.62553	2.35199	4.37982	0.829624	3.0515
ENSG00000066926.12	FECH	4.92192	5.92865	2.34185	12.3097	13.4839	9.37712	25.8683	25.4717	30.5466	21.9935	18.4627	25.5376	23.2775	17.3569	7.92117	10.4123	10.9118	22.3915	21.2271	23.6642	13.9358	15.7634	14.525
ENSG00000066933.16	MYO9A	15.0734	16.6458	7.02556	26.9766	20.6224	24.0679	5.53372	6.00473	5.90414	5.18242	3.12783	6.13173	3.76382	5.81936	31.6847	26.1885	25.5294	14.3945	13.5652	14.6967	10.3523	19.4725	13.1417
ENSG00000067048.17	DDX3Y	82.4422	106.032	113.97	59.2555	44.2201	41.329	28.8669	25.0227	30.6973	32.4595	32.2881	32.5768	31.9064	32.9682	62.1959	47.09	45.0882	44.7829	50.3044	45.0865	67.6881	56.872	66.8612
ENSG00000067057.18	PFKP	50.4497	51.3056	96.7966	18.5955	19.036	20.3171	60.8837	76.3492	59.9037	65.5424	31.745	34.0027	28.5871	36.1675	16.7225	19.5625	15.4412	46.7022	47.0387	53.0576	36.233	39.5632	47.7251
ENSG00000067064.12	IDI1	52.603	75.2482	24.1991	37.4529	29.0828	27.1936	33.4384	36.0498	35.8198	34.9938	34.1469	27.4001	34.0162	33.7846	33.1516	34.7076	46.7352	63.0159	61.3576	82.5756	46.9835	63.0538	56.9473
ENSG00000067066.17	SP100	3.61668	6.42566	3.12466	163.72	154.979	185.028	55.9595	56.3727	51.9941	46.7691	67.1995	63.8862	72.7411	60.1618	161.143	176.485	176.404	101.077	72.8851	87.1708	178.168	151.305	134.647
ENSG00000067082.15	KLF6	17.2267	12.9974	9.36741	71.763	71.3851	69.7032	31.6613	28.8431	30.9384	28.9346	16.4032	13.9385	16.5333	16.3532	71.5839	56.1632	59.9117	150.662	160.585	159.671	189.527	199.67	250.614
ENSG00000067113.17	PLPP1	36.2992	38.0801	5.46432	312.067	320.969	287.252	475.271	334.103	443.651	297.381	154.129	285.16	192.317	195.336	137.3	200.358	199.5	17.9132	20.9131	21.5519	7.96331	10.8181	9.7287
ENSG00000067141.17	NEO1	56.9097	56.7782	14.8317	57.0961	44.9462	64.077	29.2981	22.0158	21.7659	24.67	25.7233	21.0072	22.4624	21.6348	53.688	48.2751	53.1176	13.7547	13.2512	11.9566	7.96331	7.41809	6.68612
ENSG00000067167.8	TRAM1	63.0621	69.3195	31.2247	174.169	143.563	121.59	110.101	109.26	112.21	118.147	94.3585	97.3498	98.8386	101.791	88.3064	121.792	145.765	143.305	131.57	153.693	123.033	110.344	114.817
ENSG00000067177.15	PHKA1	1.84572	5.4726	0	3.92863	4.23023	5.3137	4.65554	4.24204	4.49825	3.94333	4.14707	3.35719	4.4946	4.17746	3.22715	2.20867	3.08823	0.639756	1.25604	2.74006	0.796331	1.54544	0.461112
ENSG00000067182.8	TNFRSF1A	14.1505	10.7172	12.4899	114.978	125.321	107.837	159.299	174.214	158.456	150.074	189.524	193.235	195.781	195.895	151.969	120.846	124.353	50.5407	61.232	66.1352	41.8074	49.454	46.8028
ENSG00000067191.16	CACNB1	1.84572	1.14012	0.780618	1.30954	1.32195	0.312571	5.81328	5.33895	4.47022	4.24938	4.54506	4.92332	5.05757	6.14319	0.293377	1.57762	2.05882	0.319878	0.565218	0.373645	0	0	0
ENSG00000067208.14	EVI5	14.1505	23.2585	18.7348	80.6678	60.5452	82.206	17.4891	16.0347	17.859	29.9361	20.4531	16.1435	19.8421	20.7814	97.6945	84.8759	86.8822	54.6991	45.9083	39.3573	48.178	48.5267	43.3445
ENSG00000067221.14	STOML1	3.0762	4.10445	3.90309	9.1668	9.25363	6.56398	27.1726	21.3052	31.9861	26.8855	24.169	27.5107	24.0945	21.1045	9.38806	9.15019	8.64705	4.15841	4.08213	4.59423	2.78716	0.618174	2.30556
ENSG00000067225.19	PKM	1139.42	1394.37	2812.57	2134.82	2238.85	1695.07	2323.83	2758.37	2210.36	2639.33	2262.98	2090.3	2236.47	2335.38	2140.77	1865.69	1613.91	1011.45	1238.33	1536.3	1561.6	1471.56	1366.97
ENSG00000067248.10	DHX29	51.3725	56.3221	99.1384	125.192	111.572	121.277	10.27	11.9858	13.6359	11.9931	11.8871	12.5676	12.2892	13.1482	166.638	143.56	127.029	64.2955	50.8696	64.5161	75.2532	70.781	56.4862
ENSG00000067334.14	DNTTIP2	123.356	112.872	122.557	87.7394	67.1549	106.587	17.6931	19.494	17.4707	20.9508	19.767	17.7435	18.8762	19.1498	116.471	110.118	113.441	70.693	66.8842	54.6767	159.266	161.344	136.028
ENSG00000067365.15	METTL22	10.4591	15.0496	10.148	3.66672	4.49462	4.06342	14.7516	14.6234	20.7749	15.575	17.3134	16.9617	16.6364	13.8338	4.98741	4.41733	4.94117	7.67707	7.22223	7.84655	9.55597	8.03627	6.68612
ENSG00000067369.14	TP53BP1	22.4563	22.2544	34.3472	52.8569	45.2106	55.325	24.6519	24.5096	20.2603	22.2044	31.3239	25.0214	29.4632	28.9264	53.1012	56.4788	48.7941	22.7113	20.5991	17.4368	18.3156	17.3089	12.2195
ENSG00000067445.21	TRO	37.8373	40.1324	36.689	19.9051	17.7141	21.8799	10.8835	9.37922	11.1044	7.42058	14.7239	11.1104	12.0384	11.6112	14.6688	13.5675	15.0294	0	0.125604	0	0	0	0
ENSG00000067533.6	RRP15	31.0696	34.8878	22.6379	38.5006	37.0145	55.9501	9.27804	3.8135	3.36744	8.17587	2.13998	2.03916	5.79691	3.85702	37.2589	41.3336	33.147	16.6336	15.2609	18.9314	13.5376	17.9271	13.6028
ENSG00000067560.14	RHOA	315.926	310.342	66.3525	522.246	497.052	510.74	420.473	421.141	441.906	443.514	325.281	308.313	349.662	328.022	345.011	377.366	464.47	405.285	404.759	368.539	337.644	354.523	365.662
ENSG00000067596.12	DHX8	8.92098	12.9974	17.9542	22.2622	18.7716	18.4417	34.5331	32.1134	33.816	29.7955	35.7965	36.7987	34.5242	37.3737	22.2966	23.3488	22.647	14.0746	13.9421	16.0667	14.3339	16.6907	13.8334
ENSG00000067601.8	PMS2P4	1.11157	0.892161	0	1.66504	1.22589	1.36104	9.17722	5.86272	6.49807	8.93524	7.06806	5.97487	7.35737	6.01138	0.3525	0.479653	0.711203	0.888711	0.746019	0.617725	0	0	0
ENSG00000067606.17	PRKCZ	34.4534	32.1515	49.1789	13.8812	11.6331	10.3148	19.1235	16.9672	18.0987	12.8654	12.7705	12.9738	12.1535	13.509	13.7887	17.0383	15.647	0.319878	0.502416	0.622742	0	0.309087	0.230556
ENSG00000067646.12	ZFY	4.57465	6.56227	20.9635	18.3986	12.0642	16.0886	4.94937	5.51715	5.98269	4.95159	3.47851	3.37884	4.78376	4.26143	10.1	11.7724	8.40687	5.34699	8.70732	10.9501	9.63469	9.22544	8.60061
ENSG00000067704.10	IARS2	27.6858	22.3464	19.5154	30.1195	32.5199	25.9434	37.9366	37.8966	39.0101	41.737	40.8698	36.0733	42.3339	45.1644	12.9086	13.5675	17.5	40.9444	33.9759	41.101	23.8899	18.5452	21.6723
ENSG00000067715.14	SYT1	62.4469	70.9157	72.5974	4.71436	5.28779	6.25141	0.840718	1.50545	1.36988	0.73638	1.30783	1.06111	0.759471	0.635458	6.45429	10.7278	6.38234	1.27951	1.25604	2.11732	0.796331	1.85452	1.38333
ENSG00000067798.16	NAV3	0	1.36815	0.780618	0.523817	0	0.312571	0.133925	0.048563	0.084128	0.537492	0.71531	0.148788	0.21628	1.5653	0.293377	0	0	0	0.062802	0	0	0	0
ENSG00000067829.19	IDH3G	11.9972	17.1019	16.393	33.7862	27.4965	29.6942	81.3788	85.5966	85.4004	82.169	80.5341	77.0654	73.4645	75.1796	43.4198	32.1834	29.2353	45.1028	50.9324	42.3464	22.6954	33.6905	38.7334
ENSG00000067836.13	ROGDI	15.0734	9.80507	10.148	16.2383	15.3346	10.3148	58.5337	66.6876	64.9541	63.2367	49.973	50.7386	48.5728	46.5685	18.1894	13.5675	17.0882	7.67707	13.4396	9.83932	10.3523	7.72718	7.37779
ENSG00000067840.12	PDZD4	50.4497	49.2534	142.072	1.04763	0.528779	1.25028	3.79974	4.1487	6.47437	3.29708	2.3291	3.49653	2.67762	2.69002	1.46688	1.26209	0.617646	0.319878	0	0	0	0.309087	0
ENSG00000067842.17	ATP2B3	0	0	1.56123	0	0.793168	0	0	0.044545	0	0.030748	0.014348	0.085543	0.029434	0	0	0	0.205882	3.51866	2.70049	2.61552	0.398165	0.309087	0.461112
ENSG00000067900.8	ROCK1	108.59	135.673	142.072	280.502	293.472	337.888	14.9773	15.2911	15.7411	15.9045	14.0807	12.344	15.2119	14.4131	346.185	329.407	316.853	312.201	288.701	276.124	261.993	266.124	294.881
ENSG00000067955.15	CBFB	35.3763	52.4457	42.1533	80.9298	83.0182	76.5798	117.738	115.996	108.805	119.084	81.4331	112.602	98.3179	106.653	85.9594	79.8275	80.0881	45.4227	47.4155	48.4493	42.6037	40.7995	36.8889
ENSG00000067992.16	PDK3	43.9897	36.712	40.5921	18.5955	20.358	18.7542	3.8041	3.23488	5.31454	3.79198	3.25399	3.21825	2.96017	4.37453	18.4827	18.3004	21	16.9535	12.686	10.7112	4.77798	5.87266	5.30279
ENSG00000068001.14	HYAL2	30.1468	43.3247	5.46432	37.7148	30.1404	27.8188	65.0256	71.7933	63.3076	66.4368	71.2376	74.5262	68.6341	69.4959	27.5774	29.3437	26.3529	22.7113	30.2706	28.5216	31.4551	25.6542	22.1334
ENSG00000068024.17	HDAC4	3.99906	6.15667	4.6837	4.97626	2.3795	4.06342	8.00427	6.096	6.06825	10.275	10.8169	9.10994	6.51186	6.29315	2.64039	5.3639	4.11764	3.83853	3.89373	2.86461	2.78716	4.01813	4.38056
ENSG00000068028.17	RASSF1	5.53716	3.19235	5.46432	9.42871	10.3112	11.8777	24.1193	25.3565	21.0744	23.4671	16.7163	17.1827	19.7566	18.3002	12.3218	6.626	10.5	9.59634	13.6908	16.3158	10.7505	11.4362	7.14723
ENSG00000068078.20	FGFR3	25.5325	25.0827	12.4899	1.30954	2.90828	1.25028	4.3536	5.86771	3.7705	4.62003	1.60345	1.59711	4.35066	1.88691	4.69403	3.78629	3.91176	0	0.062802	0	0	0	0
ENSG00000068079.8	IFI35	0	0.45605	0	13.0954	15.3346	13.7531	53.4919	49.1699	44.6707	45.1672	33.848	37.1259	40.8651	37.7571	16.1357	10.4123	10.9118	3.83853	4.58455	3.98555	20.7046	19.4725	27.6667
ENSG00000068097.15	HEATR6	28.9163	27.591	60.1076	30.3814	26.7033	21.5674	6.63315	10.7548	8.85777	10.7869	8.36892	10.8958	10.4308	8.07485	28.7509	26.504	19.9706	18.8728	19.971	23.7887	25.0844	16.0725	21.6723
ENSG00000068120.15	COASY	29.2239	25.9948	17.9542	41.1196	38.3365	34.0702	57.4948	59.8263	56.2841	56.0396	61.373	61.6886	54.777	55.5701	45.4734	38.8094	36.8529	31.9878	30.459	24.1624	29.4642	30.2905	26.975
ENSG00000068137.15	PLEKHH3	15.381	9.12683	4.75948	9.1668	10.5756	10.0023	36.1674	29.7146	32.7677	28.9666	22.9318	27.9163	20.5896	21.079	5.61112	7.66735	8.93794	0.635215	2.03728	2.01802	0.796331	1.54544	0.233229
ENSG00000068305.17	MEF2A	21.841	20.7501	18.7348	80.9298	55.7861	76.8923	32.4528	32.6377	36.5497	31.7093	16.048	21.6015	19.3654	20.4281	96.2263	95.2882	90.794	126.965	99.4778	100.261	64.9009	81.9081	66.8612
ENSG00000068308.14	OTUD5	48.2963	50.8495	65.5719	44.5245	49.4408	43.4473	58.3817	55.0983	57.2796	50.0488	60.6075	60.8887	61.4044	54.2243	47.8204	52.6925	53.7352	42.8636	43.3334	36.6172	57.734	50.9994	41.5001
ENSG00000068323.17	TFE3	39.3754	29.1872	22.6379	86.6917	91.2143	71.8912	108.802	109.129	109.454	109.885	99.9695	102.105	95.9553	100.742	107.963	90.5553	95.3234	36.786	58.0919	68.7507	63.3083	59.6538	57.1779
ENSG00000068354.16	TBC1D25	4.92192	5.92865	3.12247	10.4763	11.3687	9.68969	18.4426	14.0276	18.8228	16.8614	17.3915	18.7503	16.2855	18.8846	16.7225	10.4123	10.7059	9.59634	11.116	11.583	12.3431	14.5271	13.3722
ENSG00000068366.20	ACSL4	36.2992	44.4648	24.1991	125.192	99.9392	98.1471	32.5194	43.7938	45.4746	49.3358	47.6293	62.1436	48.2427	59.6637	88.8932	88.0311	99.8528	135.308	117.628	131.399	175.193	199.67	236.55
ENSG00000068383.19	INPP5A	23.0715	26.4509	17.9542	47.9293	49.4408	47.8322	16.3032	17.6555	14.4331	16.5331	13.7603	15.5741	14.3482	13.9027	37.5522	32.1834	42.2058	6.07768	7.28503	9.83932	5.97248	4.32722	3.45834
ENSG00000068394.11	GPKOW	10.1515	5.92865	2.34185	11.7859	11.8975	13.4405	26.0972	25.7251	26.2123	24.0299	22.4979	24.0674	22.5987	26.125	13.7887	14.5141	14.2059	8.31682	6.2174	5.85377	5.97248	5.87266	6.91668
ENSG00000068400.13	GRIPAP1	54.4487	60.8826	237.308	78.5726	104.169	95.9592	38.8873	40.7639	32.9124	31.3412	35.8847	38.4584	42.1343	41.3475	109.43	107.594	89.7646	75.1713	117.314	118.822	127.015	109.108	86.689
ENSG00000068438.15	FTSJ1	21.841	20.9783	3.90309	40.8577	35.9569	30.0068	27.9003	27.6624	27.873	31.2888	26.7069	24.4447	26.0492	26.5419	20.243	21.1401	21.8235	18.8728	12.6232	17.6859	11.5468	13.5998	15.4472
ENSG00000068489.13	PRR11	126.09	142.005	227.901	63.3819	58.9588	51.5741	11.2323	10.7467	9.86422	13.7341	2.98316	2.93758	4.05555	5.34184	56.1438	52.377	43.647	17.5869	25.058	24.7851	17.9174	26.2724	16.6
ENSG00000068615.19	REEP1	0	0.912099	0	1.57145	1.85073	1.25028	0.999935	1.29407	1.49574	1.54522	0.124662	0.285451	0.10897	0.040082	2.93377	2.83971	2.88235	2.55902	2.76329	1.61913	1.59266	0.927261	2.30556
ENSG00000068650.18	ATP11A	21.2258	15.2777	21.8573	23.8337	15.599	16.5662	60.0369	60.2587	60.6779	64.6192	54.9627	55.066	50.0077	55.1138	16.7225	18.3004	24.2941	27.8294	19.971	21.2978	26.2789	21.6361	19.8278
ENSG00000068654.16	POLR1A	10.1515	13.9095	8.58679	21.4765	21.4155	22.1925	25.7386	24.3128	20.4384	23.8845	21.8954	17.0659	18.7953	15.3312	16.4291	14.8296	20.5882	14.7144	15.1981	9.96387	14.3339	10.509	16.6
ENSG00000068697.7	LAPTM4A	664.767	600.389	204.522	1081.16	1067.08	1024.29	437.767	417.737	416.898	431.68	378.248	367.551	401.927	407.148	994.254	1087.61	1138.73	460.944	525.841	548.76	556.635	518.957	532.815
ENSG00000068724.17	TTC7A	6.1524	7.98087	8.58679	38.2387	42.8311	33.7576	49.1255	49.4225	53.1381	48.9231	45.7981	39.4863	41.8097	40.6775	44.8866	37.5473	34.3823	53.7395	55.5798	56.0468	22.2973	24.4179	21.4417
ENSG00000068745.15	IP6K2	86.1336	86.6494	60.8882	66.7867	53.9354	62.8267	82.7233	61.7256	69.3611	61.9994	86.903	78.8785	82.3798	73.0605	68.3568	64.3669	56.8235	34.2269	33.0339	26.9024	29.4642	29.9815	25.1306
ENSG00000068781.21	STON1-GTF2A1L	0.356721	0	0	0	0	0	0	0	0	0	0.035832	0	0	0	0	0	0	0	0	0	0	0	0
ENSG00000068784.13	SRBD1	23.6867	21.2063	40.5921	20.167	12.4263	15.316	7.21138	6.53257	5.64022	4.8673	2.40418	2.87012	3.31344	2.91588	17.6026	14.1986	13.3823	10.556	9.3575	7.84655	7.96331	8.96353	9.45279
ENSG00000068796.19	KIF2A	108.556	111.96	96.016	155.312	151.215	163.786	20.5902	18.8866	21.7709	22.814	17.4894	16.4133	20.8224	18.389	163.423	158.989	160.161	202.146	165.339	151.451	155.683	163.766	149.161
ENSG00000068831.19	RASGRP2	10.4591	15.9617	24.9798	2.61909	2.90828	5.3137	10.5392	11.3615	9.1032	8.72664	9.78496	7.50934	5.76604	5.44236	4.69403	4.41733	3.5	0.319878	0.690822	0.871838	0	0	0
ENSG00000068878.15	PSME4	65.2154	65.4431	22.6379	100.835	110.515	106.587	20.6379	22.7112	21.162	21.1991	20.9263	17.2703	20.0778	22.9654	76.8647	92.4485	90.9999	48.9413	45.5315	52.9331	48.9743	49.763	47.264
ENSG00000068885.15	IFT80	12.1783	13.8626	0	6.54772	4.75901	3.7702	5.29151	8.01034	7.76856	6.12934	8.42002	8.31664	7.93166	8.29418	3.99816	2.38539	6.99999	2.08914	2.44928	3.48735	1.59266	2.0656	1.84445
ENSG00000068903.20	SIRT2	1.5381	3.42037	0.780618	11.0002	17.4497	14.7102	70.5642	63.8086	76.0741	53.4053	48.3385	45.0699	45.1744	41.8007	12.6169	15.7762	15.6484	14.7144	21.5427	19.5541	13.5376	15.1453	13.8334
ENSG00000068912.14	ERLEC1	40.6058	57.0062	28.8829	58.6675	50.234	67.8278	26.0454	26.9687	31.2855	31.7747	37.5829	42.5723	33.8219	38.001	78.3316	59.003	65.2646	62.3762	53.2561	53.8049	53.7523	51.6176	42.1917
ENSG00000068971.14	PPP2R5B	2.76858	2.7363	5.46432	4.97626	5.81656	5.62627	18.8269	19.1704	16.6972	16.8229	20.9052	24.0877	21.6258	24.8437	8.50793	10.0968	5.14705	0.639756	1.63285	4.35919	4.77798	3.70905	3.68889
ENSG00000068976.14	PYGM	3.69144	2.96432	2.34185	0	0.793168	0.312571	0.059563	0	0.030195	0.067446	0.02328	0.137467	0.095464	0.403679	0	0	0	0	0	0	0	0	0.230556
ENSG00000068985.5	PAGE1	0	0	0	0	0	0	0	0	0	0	0	0	0	0	0	0	0	0	0	0	0	0	0
ENSG00000069011.16	PITX1	0	0	0	0.261909	0	0	0	0.054633	0.056201	0.057724	0.350637	0.207619	0.220859	0.302784	0	0	0	0.319878	0.690822	0.249097	0.398165	0	0.230556
ENSG00000069018.19	TRPC7	0	0	0	0	0	0	0	0.017078	0.032407	0	0.133658	0	0	0	0	0	0	0	0	0	0	0	0
ENSG00000069020.18	MAST4	7.6905	6.84074	7.80617	23.048	16.9209	25.9434	5.72412	4.20954	5.55163	5.00448	5.91899	5.57586	7.2085	5.61774	17.3092	22.4022	19.147	6.07768	6.71982	6.72561	6.37064	4.63631	4.38056
ENSG00000069122.19	ADGRF5	0	0	0	0	0	0	0.010356	0	0	0	0	0	0	0	0	0	0	0	0	0	0	0	0
ENSG00000069188.17	SDK2	14.4581	18.47	18.7348	3.40481	4.23023	3.75085	4.62165	4.10741	4.79242	5.01063	1.85367	1.4956	1.3161	0.977152	3.52052	5.3639	2.67647	0	0	0	0	0	0
ENSG00000069206.15	ADAM7	0	0	0	0	0	0	0	0	0	0	0	0	0	0	0	0	0	0	0	0	0	0	0
ENSG00000069248.12	NUP133	33.223	33.0636	17.9542	43.2149	35.9569	31.8822	17.7347	20.9842	17.7093	19.3139	16.3471	16.024	18.8865	13.285	31.3913	31.5524	33.9705	21.7517	22.9855	16.5649	9.55597	11.4362	15.6778
ENSG00000069275.13	NUCKS1	2071.82	2049.49	3156.82	1130.66	1257.7	1154.95	63.2001	62.8265	71.2004	74.5252	46.8778	40.4031	49.0363	55.7525	1266.51	1175.96	1152.94	533.556	698.045	707.559	511.244	505.358	502.842
ENSG00000069329.18	VPS35	78.1355	78.6686	103.042	266.36	225.524	248.181	105.86	95.6469	106.996	115.989	90.0323	78.6427	91.105	88.7538	318.901	285.224	291.116	150.343	145.135	133.765	121.839	105.708	107.208
ENSG00000069345.12	DNAJA2	141.198	143.428	172.516	71.2391	66.6261	78.4552	40.2498	38.0846	40.2825	39.745	40.7015	37.1007	38.3406	39.1362	72.4641	69.4152	57.8529	68.4539	50.8068	48.6984	54.9468	53.163	47.7251
ENSG00000069399.15	BCL3	6.46002	5.01654	1.56123	27.7623	21.4155	21.2548	27.027	23.2223	25.8642	25.6719	131.015	140.566	119.345	117.976	22.0033	23.6643	20.5882	9.91621	13.3768	13.8249	33.4459	38.3268	32.2778
ENSG00000069424.15	KCNAB2	3.38382	1.8242	1.56123	2.09527	3.70145	3.12571	9.20676	7.21732	9.83272	8.1178	7.99379	9.93862	7.53957	9.47137	5.28078	2.83971	3.5	83.808	81.6426	76.9709	33.0477	29.0542	31.5862
ENSG00000069431.12	ABCC9	4.6142	2.51256	0	3.61879	2.53396	4.9938	0.020092	0.026792	0.041189	0.028332	0.084175	0.032161	0.046005	0.021879	4.31631	5.70205	7.15665	1.59939	0.831106	0.871475	2.78716	1.85452	1.61332
ENSG00000069482.7	GAL	39.3754	37.6241	2.34185	2.61909	5.55218	4.37599	1.30241	10.1884	2.75478	7.24739	3.9155	4.27409	4.69431	3.85779	0.586754	0.315524	0.617646	19.5126	12.7488	8.84293	32.6496	25.6542	31.5862
ENSG00000069493.15	CLEC2D	2.09422	2.56965	0	10.1673	4.59389	7.50429	4.28553	9.47942	5.81907	3.37484	2.01663	2.49691	1.49424	1.302	3.06406	6.91693	4.38392	5.04462	8.8811	8.97838	13.5433	11.9104	12.1749
ENSG00000069509.6	FUNDC1	42.7592	45.833	44.4952	30.6433	24.5882	26.8811	11.64	12.9258	14.4908	12.934	14.9689	14.6032	13.5832	14.2669	25.8172	24.9264	24.7059	27.5095	18.2126	18.0595	15.1303	19.4725	15.2167
ENSG00000069535.14	MAOB	1.5381	0.684074	0	0	0.264389	0	0.073053	0	0	0.025381	0	0.04664	0	0.13327	0	0	0	0	0.125604	0.249097	0	0.309087	0.461112
ENSG00000069667.16	RORA	12.6124	10.0331	16.393	5.76199	5.81656	5.3137	1.76855	7.81617	4.10061	4.58741	3.62495	3.84948	2.93953	3.99202	4.40065	5.04838	5.7647	0.319878	1.57005	0.622742	1.1945	2.4727	0.922224
ENSG00000069696.7	DRD4	3.38382	2.96432	0.780618	0	0.264389	0.312571	0.696907	0.351552	0.554891	0.570014	4.16498	6.42155	4.71029	4.18666	0.293377	0	0	0	0	0	0	0	0
ENSG00000069702.11	TGFBR3	5.53716	3.19235	1.56123	16.5002	12.4263	13.128	3.33414	3.3631	2.87265	4.75748	1.7597	1.52008	1.7294	1.81297	11.7351	11.9899	11.7353	0.639756	1.00483	0.373645	1.99083	1.23635	0.230556
ENSG00000069764.10	PLA2G10	1.23048	1.28972	10.148	0	0	0	0	0	0	0	0	0.147433	0.307875	0.168577	0	0	0.205882	0	0	0	0	0	0
ENSG00000069812.11	HES2	1.23048	2.05222	0	0.261909	0.264389	0.312571	0.01401	0.061089	0.243479	0.087664	0	0	0	0	0	0	0.411764	0.639756	1.82978	0.373645	0.398165	0.618174	0.691668
ENSG00000069849.11	ATP1B3	163.346	162.126	175.639	318.481	361.949	312.571	115.104	113.035	113.572	118.261	99.132	89.6726	101.447	102.88	279.295	296.908	300.588	256.542	328.392	361.439	251.242	255.924	276.437
ENSG00000069869.17	NEDD4	1.5381	3.21768	8.58679	13.3288	8.26374	9.68969	5.79947	5.65744	6.88808	8.80622	4.91857	4.45322	7.53979	4.43924	19.8791	15.7254	12.705	1.59939	2.233	1.61913	1.59266	1.54544	1.15278
ENSG00000069943.10	PIGB	1.23048	3.19235	1.56124	23.3099	18.5073	18.7542	12.6892	14.5932	11.8584	11.3906	10.5185	10.1593	10.9731	12.473	8.21455	14.8299	14.2059	8.95658	9.92272	9.34113	9.55597	4.01813	8.30001
ENSG00000069956.13	MAPK6	96.9003	94.1742	50.7401	70.4534	49.9371	55.5361	16.7142	17.2054	24.4081	18.4399	22.7958	15.1753	15.9882	16.0071	47.226	55.8106	48.3823	46.7022	43.773	43.5919	67.2899	60.5811	58.5501
ENSG00000069966.19	GNB5	37.5287	44.1947	74.9393	26.241	27.125	28.736	25.8932	24.4222	23.9205	24.8603	20.3354	20.7101	22.896	22.3401	34.7484	27.9678	26.2342	3.72056	3.20762	4.76286	1.99083	2.61183	1.17113
ENSG00000069974.16	RAB27A	2.55511	4.03593	13.9393	41.0812	60.682	45.5447	27.9419	27.6625	27.9256	32.1855	23.252	21.8652	21.0679	24.0092	43.2337	37.9722	39.2398	10.3287	10.377	8.43595	13.5278	13.3829	14.8849
ENSG00000069998.12	HDHD5	41.8363	31.0114	2.34185	6.28581	7.4029	5.93884	23.3236	24.7594	23.752	24.1044	17.8807	17.0764	16.8637	17.5285	6.16091	5.99495	7.41176	15.674	16.1401	17.935	10.7505	13.2907	16.3695
ENSG00000070010.19	UFD1	33.8382	40.3604	46.8371	74.9059	88.5704	78.4552	148.591	142.214	137.628	156.288	134.764	128.163	138.377	135.894	90.0667	64.6824	79.6764	22.0716	35.7972	35.6208	43.0018	32.4542	41.7306
ENSG00000070018.9	LRP6	19.9953	24.3987	16.393	27.5004	16.6565	17.8165	15.8469	8.74697	11.3466	13.6756	16.1117	19.6346	20.7547	12.419	17.896	14.8296	22.8529	5.43792	2.63768	4.73284	1.99083	6.49083	1.84445
ENSG00000070019.5	GUCY2C	0.92286	1.8242	3.12247	0	0	0	0	0	0.031627	0	0	0	0	0	0	0	0	0	0	0	0	0	0
ENSG00000070031.4	SCT	0	0.45605	0.780618	0.261909	0.528779	0	0.673012	0.456595	0.679094	0.694523	0.218116	1.47868	0.441701	0.483209	0.293377	0	0	0	0	0	0	0	0
ENSG00000070047.13	PHRF1	57.5249	44.9209	40.5921	80.9298	77.7305	86.2695	52.7228	52.74	51.4715	48.6738	51.5866	57.5392	48.108	48.0388	93.5872	82.6672	88.3234	34.2269	37.9952	31.6353	45.789	39.5632	35.5056
ENSG00000070061.16	ELP1	14.1505	13.4535	5.46432	11.524	11.1044	9.06455	14.5511	19.0698	19.6748	17.4579	19.7782	16.8028	21.3867	14.684	6.16091	10.4123	8.44117	8.6367	7.91305	5.23103	3.58349	6.49083	4.15001
ENSG00000070081.17	NUCB2	40.2982	43.0967	35.9084	40.3339	44.4174	47.5107	7.25854	11.7993	14.6975	15.2913	12.4766	9.34223	10.9155	11.7757	57.2085	60.8961	63.4117	18.5529	18.8406	15.5685	9.1578	8.65444	9.68335
ENSG00000070087.14	PFN2	222.409	201.574	62.4494	54.2151	53.9354	52.8244	26.134	33.4783	26.7527	30.2618	32.5341	33.1038	36.7633	31.2883	26.6973	34.0766	45.2941	0.959634	1.19324	0.498193	5.97248	4.63631	7.8389
ENSG00000070159.14	PTPN3	0.92286	2.28025	0	1.83336	0.264389	1.87542	1.5287	1.90366	1.22254	2.13572	0.786185	0.758335	1.10626	1.12722	2.93377	3.15524	1.23529	0.319878	0.062802	0.124548	0	0.618174	0
ENSG00000070182.21	SPTB	0	2.50827	0	0	0	0	0.246725	0.227489	0.445312	0.417112	0.124198	0.227607	0.242373	0.174638	0	0	0	0	0	0	0	0	0
ENSG00000070190.13	DAPP1	0	0	0	16.1574	16.9932	9.37712	4.25056	3.97219	5.39364	4.38439	19.6491	16.6191	19.5778	19.4614	7.96096	10.4123	11.4304	17.2734	13.7114	14.857	21.5743	16.0725	15.151
ENSG00000070193.5	FGF10	1.5381	0.684074	0.780618	0	0.264389	0.937712	0.132818	0	0.019408	0	0.02793	0	0	0.020968	1.17351	3.15524	0.205882	0	0	0	0	0	0
ENSG00000070214.16	SLC44A1	96.2081	92.35	68.6943	97.418	97.8077	78.7469	16.1261	17.902	16.6048	16.9077	21.2161	18.9651	20.7161	18.2934	48.4072	52.377	63.7774	99.8019	94.8921	113.961	97.9487	99.8352	103.288
ENSG00000070269.14	TMEM260	5.84478	7.06877	3.12247	16.5002	11.8975	17.5039	11.8164	12.3276	15.9656	14.1677	17.9184	14.2096	12.0577	13.949	12.3218	7.57257	15.2353	7.03731	9.54591	11.0848	10.3523	10.1999	7.37779
ENSG00000070366.14	SMG6	17.5343	16.1898	11.7093	26.7147	23.2663	28.7565	40.3951	34.2362	34.7529	36.1441	41.1453	35.0969	35.8125	32.4568	27.8708	32.8145	26.3529	16.9535	13.9421	13.0776	6.37064	8.03627	9.68335
ENSG00000070367.16	EXOC5	40.9135	41.5005	21.0767	74.9059	51.0271	63.7644	35.7336	34.1776	34.3437	38.761	34.2947	30.8242	38.0112	36.6089	55.4482	52.377	55.794	57.8979	56.9614	53.0576	73.2624	72.0173	79.3112
ENSG00000070371.16	CLTCL1	3.99906	3.19235	3.12247	9.95253	11.8975	7.81426	26.8814	28.6167	29.5324	25.0355	23.3761	22.2323	21.5575	18.5167	14.6688	10.0968	14	0.959634	0.31401	0.373645	0	0.618174	1.15278
ENSG00000070388.11	FGF22	0.30762	0.684074	1.56123	0	0	0	0.189207	0.167262	0.375764	0.210433	0.15318	0.037641	0.15688	0.267003	0	0	0.617646	0	0	0	0	0	0
ENSG00000070404.10	FSTL3	2.46096	2.7363	1.56123	7.07153	8.19607	6.25141	32.8786	35.095	34.3658	32.5141	29.9708	39.2813	27.99	27.0823	4.10727	4.73286	2.05882	2.23915	1.44445	0.498193	1.1945	2.16361	0.461112
ENSG00000070413.20	DGCR2	47.3735	37.3961	22.6379	58.9294	57.3725	60.0135	96.0072	91.9355	78.681	75.5481	74.2058	84.4993	64.774	62.9376	44.8866	45.4354	48.1764	26.23	30.145	24.7851	24.6862	18.8543	18.2139
ENSG00000070423.18	RNF126	202.414	225.06	22.6379	135.145	136.161	119.715	70.2666	64.0141	71.8989	63.8474	61.115	68.6916	54.1833	56.4998	90.3601	110.118	123.117	97.8826	81.0774	107.859	132.987	133.217	97.7557
ENSG00000070444.15	MNT	8.61336	7.06877	3.90309	20.9653	18.7716	16.8788	22.2969	21.8167	23.8553	17.5438	27.3973	26.906	18.5923	20.2254	20.5364	21.4556	20.7943	25.9101	20.4118	25.1588	18.3156	18.8543	20.2889
ENSG00000070476.15	ZXDC	4.6143	2.28025	5.46432	25.4051	30.6692	21.5674	25.6665	23.5624	24.0371	20.5619	22.1917	22.8566	22.2277	21.3482	15.549	19.247	17.7059	15.3541	12.4976	11.9566	9.1578	9.5817	9.45279
ENSG00000070495.15	JMJD6	11.6896	11.4012	3.12247	18.0717	20.6224	14.0657	19.3135	20.7985	20.4807	24.3678	25.6029	27.185	27.9157	27.0137	19.3629	17.3538	15.0294	6.07768	10.8019	6.10287	19.5101	11.7453	12.45
ENSG00000070501.12	POLB	47.9887	61.5667	39.0309	16.7621	16.3921	20.0045	8.51351	12.4807	13.7935	10.8032	10.5473	8.62981	12.3961	10.7361	16.7225	21.7711	18.7353	7.99695	11.6184	10.9603	13.9358	9.27262	9.45279
ENSG00000070526.15	ST6GALNAC1	0	0	0	0.261909	0.528779	0	0	0	0	0	0	0	0	0	0	0	0	0	0	0	0	0	0
ENSG00000070540.13	WIPI1	7.6905	6.84074	3.90309	27.0405	25.3814	30.0068	57.1616	64.5674	59.4204	67.5071	71.4811	59.7375	63.8049	62.8535	27.284	24.2953	30.4705	22.7113	28.3865	30.0162	25.8296	25.9633	26.2799
ENSG00000070601.10	FRMPD1	0	0.228025	0.786376	0.261909	0	0.792689	0.082449	0.011861	0.131424	0	0	0.045168	0.04704	0.025812	0.293377	0	0	0	0	0	0	0	0
ENSG00000070610.14	GBA2	32.9153	26.4509	9.36741	35.3577	31.7267	34.0702	54.6663	47.9457	54.6139	47.5995	45.7569	44.15	47.895	44.2786	21.7099	18.9314	24.5	14.7144	13.4396	12.3303	14.7321	15.7634	17.2917
ENSG00000070614.15	NDST1	62.1392	60.4266	80.4036	107.383	123.734	128.466	86.0071	98.8013	94.1248	87.9665	97.3087	111.71	86.5409	90.0977	146.102	120.53	131.559	132.749	170.005	204.135	119.848	119.308	99.139
ENSG00000070669.17	ASNS	0.620915	0.459292	4.03359	0	0	0	2.08423	1.20409	1.07377	0.423923	0.269554	1.94876	2.6854	1.33936	0	0	0	0	0	0.251729	0	0	0
ENSG00000070718.12	AP3M2	27.6858	28.9591	30.4441	15.1907	22.2087	16.2537	3.23137	4.42191	3.69925	4.30281	2.76564	4.98103	4.53408	2.81582	14.6688	21.1401	17.5	18.8728	25.4976	21.2978	13.1395	13.9089	18.4445
ENSG00000070729.14	CNGB1	0	0	0.780618	0	0	0	0	0	0	0.021647	0.222179	0.338292	0.341946	1.06281	0	0	0	0	0	0	0	0	0
ENSG00000070731.11	ST6GALNAC2	0	0	0	0	0	0	2.05405	3.23623	2.46317	1.6081	0.428581	0.37441	0.415045	0.150151	0	0	0	0	0	0	0	0	0
ENSG00000070748.19	CHAT	0	0	0	0	0	0	0.011124	0	0	0	0	0	0	0	0	0	0	0	0	0	0	0	0
ENSG00000070756.17	PABPC1	1235.32	1649.22	862.571	1782.91	1497.92	1470.17	597.099	541.941	590.463	574.724	583.365	504.097	623.757	589.417	1767.79	1841.9	1946.02	1605.96	1458.1	1940.37	1128.35	1226.37	1016.66
ENSG00000070759.17	TESK2	9.84384	4.33247	0	2.61909	2.90828	3.43828	4.60023	4.02683	3.64872	3.8647	6.07896	3.98232	4.6269	4.07301	2.93377	3.47076	2.05882	9.91621	6.029	6.97471	4.37982	6.18174	2.99723
ENSG00000070761.8	CFAP20	12.92	12.9974	3.12247	25.1432	26.1745	12.8154	26.1622	27.9308	22.2954	27.8997	24.825	26.077	24.3103	26.515	6.16091	11.3589	19.5588	18.233	12.4976	11.2094	9.1578	9.5817	10.8361
ENSG00000070770.10	CSNK2A2	95.3622	85.0527	28.1022	105.811	95.981	104.399	21.8572	21.9727	20.7056	20.3774	19.2686	20.5417	20.6245	21.0183	78.3316	92.764	106.853	86.367	74.7973	92.0412	85.6055	86.2353	66.8612
ENSG00000070778.13	PTPN21	0.30762	2.50827	0.780618	17.286	14.8058	15.6285	24.8152	22.3534	23.1638	21.89	13.3085	14.9999	13.9268	16.5501	27.284	21.4556	20.1764	1.91927	1.75846	1.74368	3.18532	4.01813	0.922224
ENSG00000070785.17	EIF2B3	16.3039	16.4178	23.4185	15.7145	11.1044	15.0034	23.806	29.7356	33.9342	27.3905	21.9759	19.6926	22.603	25.4609	14.0821	13.5675	12.7647	15.0343	14.7585	11.3339	17.9174	16.9998	14.9861
ENSG00000070808.16	CAMK2A	0	0	0	0	0	0	0.024487	0.193502	0	0.045434	0.165899	0.130584	0.261742	0.809863	0	0	0	0	0.31401	0.249097	1.59266	2.4727	2.53612
ENSG00000070814.22	TCOF1	69.8299	88.4736	35.1278	102.406	120.034	105.961	39.6302	41.237	39.4824	41.5344	28.5656	24.2806	26.1881	27.8444	72.7574	94.6571	94.4999	25.2704	23.1156	32.0089	23.4917	22.8725	25.5917
ENSG00000070831.17	CDC42	239.326	241.478	48.3983	539.532	434.127	445.1	218.19	200.937	215.39	229.313	191.067	162.302	171.607	186.306	338.557	373.58	430.499	402.086	402.183	433.055	439.973	418.813	357.362
ENSG00000070882.13	OSBPL3	9.2286	9.57704	10.148	26.7147	26.9677	22.8176	16.23	17.2052	15.0469	16.4628	9.1232	7.9595	9.75352	8.40651	29.6311	22.7177	29.4411	13.4349	15.7633	19.5541	7.16697	7.109	8.30001
ENSG00000070886.12	EPHA8	0.61524	2.7363	0	0.261909	0.264389	0.625142	0.023547	0.336164	0.25985	0.228871	0.229329	0.245222	0.145999	0.167425	1.17351	0.946572	0.411764	0	0	0	0	0	0
ENSG00000070915.10	SLC12A3	0	0	0	0.523817	0	0	0.127825	0.160223	0.086435	0.088867	0.183054	0.068067	0.09533	0.104085	0	0	0.205882	0	0	0	0	0	0
ENSG00000070950.10	RAD18	17.5343	16.1898	17.1736	10.4763	12.6907	8.75197	5.01308	3.14159	6.41937	5.67163	2.56081	2.0791	3.3476	2.10865	11.1483	8.20362	10.7059	4.15841	4.89856	4.85739	5.97248	7.41809	5.99445
ENSG00000070961.16	ATP2B1	51.3725	65.8992	39.8115	210.836	203.58	197.857	39.9299	32.438	32.3578	37.484	25.3818	25.8516	34.0537	30.0068	183.947	179.218	186.117	80.6092	76.9953	68.0034	76.0496	82.5263	66.1695
ENSG00000070985.13	TRPM5	0	0	0	0	0	0	0.017137	0.017262	0	0.053606	0	0	0	0.016871	0	0	0	0	0	0	0	0	0
ENSG00000071051.14	NCK2	17.2267	26.6789	9.36741	26.7147	24.5882	16.5662	91.4594	116.12	97.0443	115.41	61.8856	67.0553	63.1365	64.4732	23.1768	25.2419	29.4411	11.8355	11.6812	11.3339	19.1119	19.1634	17.9834
ENSG00000071054.16	MAP4K4	75.0593	83.2291	160.027	156.098	167.094	156.598	104.262	113.981	105.422	111.767	91.3056	85.7535	92.8886	84.6332	203.017	206.353	178.5	57.2581	60.6668	54.9258	39.8165	42.0359	41.9612
ENSG00000071073.13	MGAT4A	6.17667	4.5605	0.780618	240.17	214.949	215.328	168.032	170.833	178.85	156.35	154.744	135.883	167.954	125.612	297.718	264.724	270.091	7.99695	10.4251	11.2094	4.37982	6.79992	9.45279
ENSG00000071082.11	RPL31	2927.44	2811.42	1147.5	1116.9	1192.21	1201.66	2059.16	1861.17	1924.86	1857.8	1774.31	1648.84	1834.39	1725.11	1278.14	1316.86	1493.24	810.164	929.212	747.086	724.941	643.144	821.565
ENSG00000071127.17	WDR1	124.586	141.603	44.4952	265.575	247.733	228.176	538.315	585.27	529.843	552.083	399.751	391.305	378.481	415.851	252.011	233.172	225.029	142.346	157.57	157.678	113.477	120.235	105.133
ENSG00000071189.21	SNX13	18.7648	25.0827	11.7093	50.5484	34.635	45.9479	44.598	40.3171	34.5689	38.1805	36.152	37.6471	33.9968	35.8686	47.527	41.3336	42.6176	35.5064	25.372	22.1696	27.0752	26.2724	29.05
ENSG00000071203.9	MS4A12	0	0	0	0	0	0	0	0	0	0	0	0.119816	0	0	0	0	0	0	0	0	0	0	0
ENSG00000071205.12	ARHGAP10	11.9972	12.7694	13.2705	79.8821	74.8222	78.7678	23.4865	22.0028	23.7346	24.4936	14.7722	13.6073	13.8217	13.8662	72.4641	80.4586	65.8823	71.3328	75.4252	75.7254	78.8367	66.4537	66.4001
ENSG00000071242.12	RPS6KA2	15.9962	16.1898	11.7093	17.8098	12.6907	17.8165	14.2395	10.6633	12.4648	8.07542	9.47193	6.812	9.64659	8.08225	15.549	20.1935	19.3529	4.47829	4.01933	3.48735	3.18532	1.23635	4.38056
ENSG00000071243.16	ING3	28.9163	28.9591	17.1736	47.6674	34.1062	37.5085	8.25327	7.02474	8.68543	8.13206	9.18033	6.44654	9.10768	6.26794	29.0443	40.0715	32.1176	25.5902	22.7971	24.2869	29.4642	24.727	22.825
ENSG00000071246.11	VASH1	8.61336	10.0331	17.9542	553.151	467.44	439.162	493.927	496.716	431.48	428.22	402.892	434.177	421.76	437.339	469.109	440.787	411.558	97.5628	100.483	90.5467	55.345	54.0903	61.789
ENSG00000071282.12	LMCD1	3.0762	4.33247	1.56123	11.2621	10.5756	14.0657	44.5112	51.8938	39.0589	41.7165	39.3445	37.2233	47.7924	31.2942	10.2682	12.9365	9.47058	0.639756	0	0.124548	0.398165	0.618174	0
ENSG00000071462.12	BUD23	23.0724	33.7653	55.4238	46.632	70.3276	54.7203	118.601	112.979	120.509	123.672	105.479	92.9912	111.02	107.835	57.4535	52.7221	63.8234	34.2269	38.7456	35.4989	19.5101	21.9452	28.1278
ENSG00000071537.14	SEL1L	21.5334	19.8382	12.4899	125.192	107.871	104.711	85.6613	92.8909	99.1226	83.5817	94.4472	93.1096	104.331	86.3325	124.685	109.487	108.5	110.998	107.14	108.233	104.319	97.6716	94.2974
ENSG00000071539.14	TRIP13	11.6896	10.0331	5.46432	8.38107	4.49462	3.43828	9.58987	8.94448	7.78439	9.09384	2.4738	2.10848	2.27546	2.51614	4.10727	5.04838	2.47058	0	1.06763	0.871838	0.796331	0.309087	0
ENSG00000071553.18	ATP6AP1	26.1477	26.4509	56.2045	159.24	226.582	209.422	401.307	354.622	392.747	344.446	342.968	367.479	296.962	299.945	236.755	212.663	239.029	327.555	423.537	419.479	375.868	332.578	373.27
ENSG00000071564.17	TCF3	119.664	131.57	85.0873	48.1912	50.7627	49.3861	170.761	186.266	171.216	178.247	124.989	140.602	111.592	107.802	51.3409	60.5806	56.4117	13.4349	16.8937	18.9314	17.5193	16.9998	8.99168
ENSG00000071575.11	TRIB2	89.5174	89.3857	60.8882	22.5241	28.0253	23.4428	13.0403	19.2407	14.6213	21.9287	4.33905	5.72744	6.33587	6.07652	35.4986	39.125	38.0882	0.959634	1.63285	2.86461	3.58349	1.54544	2.075
ENSG00000071626.17	DAZAP1	276.858	227.569	183.445	107.121	120.826	112.213	86.0689	83.3387	83.4933	91.3604	79.4516	85.3647	77.738	85.8279	112.363	95.9192	96.7646	55.6588	69.9615	77.3445	64.1046	70.4719	59.2529
ENSG00000071655.18	MBD3	37.222	37.3961	267.752	21.4765	23.2663	21.5674	171.026	176.78	161.643	148.291	144.925	179.537	126.119	128.688	44.0065	38.4939	30.6764	15.674	21.7923	23.2905	26.2789	13.2907	18.4445
ENSG00000071677.1	PRLH	0	0	0	0	0	0	0	0	0	0	0	0	0	0	0	0	0	0	0	0	0	0	0
ENSG00000071794.16	HLTF	109.513	104.207	142.072	29.0719	21.1511	26.5685	12.1461	16.7577	10.4867	12.8043	6.212	8.73675	7.2447	8.72616	41.9529	32.1834	33.5588	7.67707	11.43	7.34835	9.1578	7.72718	7.37779
ENSG00000071859.15	FAM50A	23.6867	19.8382	76.5005	36.1434	28.0253	30.9445	98.9835	104.542	103.105	98.3931	81.5174	85.8293	85.4701	81.8229	56.6217	33.13	39.5294	34.2269	31.5894	20.0523	32.6496	24.727	26.7445
ENSG00000071889.17	FAM3A	12.6124	12.7694	10.9286	17.286	10.5756	10.3148	37.8971	40.0559	36.8041	33.1919	29.5068	41.9685	37.5057	29.4304	10.8549	11.3589	14.8235	8.6367	13.7536	17.0631	5.17615	9.5817	8.06946
ENSG00000071894.17	CPSF1	62.1392	57.9183	35.9084	44.2626	43.6242	32.8199	102.136	104.602	96.9306	90.5664	87.0076	90.2971	74.6414	79.2491	45.4734	48.5907	39.9411	24.3107	35.4203	38.8591	21.8991	20.7088	24.6695
ENSG00000071909.19	MYO3B	0	0	0	0.261909	0	0	0.055045	0.037879	0	0.049051	0.045765	0.031055	0.084528	0.107911	0.293377	0	0.823528	0	0	0	0	0	0
ENSG00000071967.12	CYBRD1	2.46096	1.14012	0.780618	16.7621	14.8058	15.0034	45.1489	52.1551	51.4398	54.9077	31.2376	36.3441	36.123	33.9206	19.6562	20.509	24.2941	20.4722	18.5266	33.1299	10.7505	15.4544	9.45279
ENSG00000071991.9	CDH19	0	0	0	0	0	0	0	0	0	0	0	0	0	0	0	0	0	0	0	0	0	0	0
ENSG00000071994.11	PDCD2	73.2136	88.4736	33.5666	48.4531	43.3598	42.5096	32.0223	34.3975	38.6811	34.7214	32.9199	37.2847	37.3997	33.3797	51.9277	36.6008	51.0588	27.8294	32.5315	29.7671	24.2881	25.3451	29.5112
ENSG00000072041.18	SLC6A15	7.38288	10.3182	1.56123	0.785726	0	0.312571	0.224221	0.274399	0.342428	3.01635	0.369423	0.354598	2.32373	0.505437	0.293377	0.315524	0.823528	0	0	0	0	0	0
ENSG00000072042.13	RDH11	180.265	161.898	299.757	194.074	190.625	202.858	94.4596	95.5708	97.8669	91.7506	115.456	110.825	112.894	103.221	237.342	231.258	228.323	196.405	200.464	215.842	227.352	220.379	234.706
ENSG00000072062.15	PRKACA	16.3039	14.8216	7.02556	85.1203	117.389	93.7712	143.447	132.955	125.441	126.624	116.221	104.593	108.405	118.065	73.9309	85.1914	92.8528	63.6557	72.976	78.4655	58.5303	75.1082	60.1751
ENSG00000072071.16	ADGRL1	50.7573	43.0878	21.8573	33.2624	38.3365	29.0691	59.3297	47.1158	51.7303	47.0469	49.5071	56.6895	41.2673	45.8032	23.4701	28.7127	35.8235	2.55902	3.26571	2.5649	0	0	0.461112
ENSG00000072080.11	SPP2	0	0	0	0	0	0	0	0	0	0	0	0	0	0	0	0	0	0	0	0	0	0	0
ENSG00000072110.15	ACTN1	235.637	189.034	123.338	270.228	289.505	299.442	207.75	204.887	198.805	225.007	150.712	137.705	151.572	172.199	252.597	248.56	275.678	379.055	454.695	474.132	309.374	284.978	260.989
ENSG00000072121.17	ZFYVE26	4.6143	5.24457	9.36741	35.6196	31.7267	39.3839	20.2806	19.9048	21.6805	18.804	20.322	19.0591	20.1904	20.4422	39.6059	35.0231	33.9705	29.1089	30.8358	29.1443	28.2697	23.7997	23.7473
ENSG00000072133.11	RPS6KA6	4.6143	6.61272	0.780618	4.09437	1.05756	2.50056	0.650841	0.274569	0.817221	0.430057	0.398133	0.681234	0.917713	0.411058	2.34701	3.47076	2.47058	0	0.126489	0.373645	0	0	0.461112
ENSG00000072134.15	EPN2	67.3688	62.7068	32.0053	24.3575	23.0019	25.3182	11.4526	11.4883	13.8455	11.1469	7.93902	7.13091	9.17062	7.71153	23.7635	14.8296	17.2941	10.8758	16.5797	17.8104	13.1395	15.1453	10.1445
ENSG00000072135.13	PTPN18	5.53716	9.34902	17.9542	38.2387	36.7501	30.6319	64.6819	61.9471	61.1993	54.9001	56.5187	50.5202	48.2896	46.7725	41.6595	34.0766	33.9705	22.7113	26.5653	23.5396	13.5376	20.3998	18.4445
ENSG00000072163.20	LIMS2	0.92286	0.912099	7.80618	0.785726	2.3795	2.50056	6.04797	4.08722	6.12394	4.54669	1.23085	1.39806	0.799851	0.648899	2.34701	2.52419	2.47058	0	0.062802	0.124548	0	0	0
ENSG00000072182.13	ASIC4	0	0.228025	0	0	0	0	0	0	0.093258	0	0	0.06039	0.049402	0	0	0	0	0	0	0	0	0	0
ENSG00000072195.15	SPEG	17.842	8.20889	7.80618	3.1429	4.23023	4.68856	10.0534	6.55198	9.58375	6.37513	6.90021	6.36799	6.20777	5.1974	3.22714	1.26209	2.2647	6.71744	9.98552	9.71477	14.3339	14.218	11.9889
ENSG00000072201.14	LNX1	2.46096	3.6484	0.780618	2.89921	4.23023	3.75085	6.63634	8.29102	6.85449	9.08465	6.93725	5.4363	8.37898	7.44172	5.59112	3.47076	5.7647	0	0	0	0	0.310866	0
ENSG00000072210.19	ALDH3A2	27.9881	37.8521	32.7859	22.5241	16.9027	19.0668	22.7119	28.4148	21.6118	28.1764	19.8681	20.1426	14.6375	17.4309	27.2822	25.5574	28.4117	31.6679	19.7822	17.935	7.96331	18.5452	8.35421
ENSG00000072274.13	TFRC	39.3754	39.2203	22.6379	46.6197	43.0955	39.3839	24.8939	34.4576	23.6927	35.4955	289.53	277.77	275.219	256.166	25.2304	27.7661	28.6176	851.515	843.306	696.474	1237.9	1402.02	1646.63
ENSG00000072310.17	SREBF1	7.99812	4.33247	9.36741	23.3099	19.5648	10.94	116.109	106.259	112.717	94.0968	198.333	188.036	160.484	157.377	8.21455	9.15019	17.9117	6.39756	6.71982	8.46929	5.97248	3.70905	5.7639
ENSG00000072315.4	TRPC5	0	0.228025	0.780618	0	0	0.312571	0.009409	0.004736	0	0.004909	0	0	0	0.005158	0	0	0	0	0.062802	0	0	0	0
ENSG00000072364.13	AFF4	24.302	27.819	14.0511	114.192	98.6172	98.1471	30.306	27.7816	31.0917	28.5584	41.5774	32.6676	29.9657	34.492	89.4799	89.2932	84.8234	67.4942	60.3528	62.3987	62.5119	75.4173	59.9445
ENSG00000072401.15	UBE2D1	35.6839	35.7999	8.58679	17.8098	13.4839	12.1903	4.73904	6.02915	5.37133	5.75594	6.23075	5.69914	6.74383	6.40969	11.4417	15.1451	13.1765	22.7113	27.3817	28.2725	37.8257	45.7449	43.114
ENSG00000072415.10	MPP5	23.6867	25.9948	24.9798	72.8106	60.5452	64.077	14.3844	13.3604	15.6617	15.5906	13.8855	12.2902	13.4356	14.0869	78.625	73.2015	67.9411	17.9132	18.6522	18.9314	26.2789	21.9452	27.2056
ENSG00000072422.17	RHOBTB1	12.3048	9.57704	6.24494	8.64298	4.75901	5.3137	5.26168	3.9851	4.02763	3.50704	1.68232	1.68293	5.45892	2.1158	8.8013	8.83467	9.67646	14.7144	18.2126	21.6714	2.38899	7.41809	5.53334
ENSG00000072501.19	SMC1A	109.513	133.623	169.394	200.884	236.628	255.058	65.9385	66.0407	59.8544	65.7958	48.8436	44.5191	53.4762	51.3306	207.417	218.027	173.147	82.8484	81.517	74.3554	87.5964	73.2537	83.6918
ENSG00000072506.13	HSD17B10	45.5278	50.8495	71.8168	45.834	37.5433	37.821	128.603	130.112	121.066	118.437	110.446	102.107	108.552	106.431	41.6595	29.9748	38.9117	19.5126	18.2754	16.3158	13.5376	12.6726	15.9084
ENSG00000072518.22	MARK2	39.9906	49.4814	45.2758	50.0245	38.8652	36.2582	38.6666	33.7884	33.6914	30.8715	35.5399	40.708	38.2841	36.3586	51.0476	58.3719	45.2941	46.3823	49.8648	44.8374	42.2055	47.9085	49.5695
ENSG00000072571.20	HMMR	151.657	166.002	121.776	29.5957	26.1745	34.0702	5.16423	7.50111	5.30002	5.8979	2.16727	1.98967	4.10027	1.86454	37.2589	34.7076	32.1176	3.51866	1.94686	2.36642	3.18532	1.54544	4.38056
ENSG00000072609.18	CHFR	21.169	24.2737	28.1552	20.2053	14.6078	13.7455	47.5345	52.1423	50.9815	40.7687	42.2199	40.1559	41.2509	43.3676	10.9393	9.47509	12.4941	23.3511	18.505	19.5541	16.3248	20.9965	19.1361
ENSG00000072657.9	TRHDE	0.61524	0.228025	0	0	0.264389	0.312571	0.77094	0.109719	0.334017	0.148378	1.1558	0.089898	0.0924	0.03753	0.293377	0	0.205882	0	0	0	0	0	0
ENSG00000072682.20	P4HA2	23.0715	14.3656	6.24494	24.3575	31.1979	22.8176	35.1273	44.6567	37.3671	41.4332	30.053	26.6624	28.868	28.4121	29.0443	29.0282	28.2058	24.6306	21.8551	15.1949	23.0936	17.618	22.825
ENSG00000072694.21	FCGR2B	0	0	0	0.789092	0.793168	0	0.155106	0.188658	0.2193	0	0.220954	0.19826	0.306888	0.47383	0.586754	0.315524	1.02941	10.8758	6.85764	8.09564	5.57431	4.9454	4.64063
ENSG00000072736.19	NFATC3	23.9944	20.7503	6.24494	69.4058	70.0616	65.3234	13.9178	12.4635	15.1489	12.6472	11.0126	12.8516	10.9761	11.6904	40.7781	58.0254	58.0541	65.5636	80.0098	74.9781	36.6312	34.6178	41.5001
ENSG00000072756.17	TRNT1	7.99812	7.06877	3.12247	13.8812	12.9551	15.316	8.04807	11.8198	12.9216	14.7458	12.3667	10.2865	12.2594	8.65498	13.202	15.7762	17.0882	14.7144	11.8696	10.9603	14.7321	15.7634	13.1417
ENSG00000072778.20	ACADVL	56.2945	59.0584	16.393	348.862	333.659	349.454	1313.48	1377.33	1415.79	1374.75	1223.6	1478.81	1146.06	1020.5	280.468	241.06	249.735	195.126	210.638	154.938	143.339	128.889	134.184
ENSG00000072786.13	STK10	2.76858	5.92864	8.58679	35.9961	37.5329	30.6319	44.8875	39.4709	40.0733	41.9422	32.3508	34.0074	32.2517	33.6608	46.6458	39.756	33.9165	66.5346	78.3351	75.7254	51.3633	51.9237	51.8751
ENSG00000072803.18	FBXW11	14.7658	18.242	13.2705	33.5243	28.0253	29.0691	34.4316	32.5696	36.8866	36.5226	38.6205	34.973	36.6885	37.7461	36.0853	26.504	28.4117	71.3328	52.2513	58.6623	28.2697	32.1451	32.5084
ENSG00000072818.12	ACAP1	8.30574	8.66494	21.0767	2.35718	1.32195	2.50056	7.98148	9.17734	7.28496	9.47249	3.41327	10.9982	12.7204	10.5491	2.34701	1.89314	2.88235	3.19878	2.19807	1.74368	2.78716	1.85452	0.922224
ENSG00000072832.15	CRMP1	42.4516	36.484	20.2961	0.785726	0	0.625141	4.00083	3.4586	3.70575	4.0489	1.75219	1.85053	1.70033	1.90142	1.17351	2.52419	1.64706	0	0	0	0	0	0
ENSG00000072840.13	EVC	0.30762	0.684074	0	3.1429	1.58634	2.81313	11.9052	12.8643	13.6225	12.6662	6.67521	7.91953	9.29633	6.94809	2.93377	3.78629	1.64706	3.19878	1.63285	1.61913	0	2.16361	0.230556
ENSG00000072849.11	DERL2	26.7629	29.4152	24.9798	60.239	44.153	56.2627	63.3652	60.6044	57.5119	73.5904	70.8588	68.0325	63.5	54.7584	45.18	57.4253	53.5293	31.6679	29.7682	32.7562	26.2789	40.1813	34.5834
ENSG00000072858.11	SIDT1	0	0.228025	0	0	0	0	0.560619	1.14152	0.446723	0.423734	0.011965	0.035359	0.036825	0.080825	0	0	0	1.91927	0.816426	1.37003	0	0.618174	0
ENSG00000072864.16	NDE1	13.8429	10.0331	29.6635	30.1195	27.2321	26.8811	36.6573	32.7689	30.6669	34.4021	25.6251	27.8128	27.1529	24.0691	22.8834	27.7661	28.6176	28.789	31.5894	35.3717	21.5009	20.3998	23.2861
ENSG00000072952.19	IRAG1	4.92192	5.70062	3.12247	1.30954	0.793168	2.18799	0.801718	0.663472	0.71584	0.645005	0.52835	0.408235	0.432861	0.500139	0.88013	1.26209	0.823528	0	0.062802	0	0	0	0
ENSG00000072954.7	TMEM38A	11.9972	12.9974	24.9798	0.785726	1.58634	1.87542	2.48148	1.65897	1.40576	1.14287	1.48155	2.9823	2.29121	2.32764	4.9874	4.41733	2.2647	0	0	0.124548	0	0	0
ENSG00000072958.9	AP1M1	14.1505	15.0496	34.3472	47.9293	43.0955	43.2132	125.595	131.762	114.045	105.408	99.1006	89.4113	87.2634	90.7042	48.4072	51.1149	46.7352	40.5295	44.0686	41.3495	37.0294	38.0177	39.8065
ENSG00000073008.15	PVR	7.6905	6.61272	9.36741	29.8576	40.4516	39.3839	31.0838	33.0253	27.2253	29.2811	35.3602	27.7548	29.7065	29.4638	45.4734	34.7076	39.5294	15.9939	15.5121	14.4476	41.8074	33.3814	29.05
ENSG00000073050.12	XRCC1	13.5353	12.9974	29.6635	14.6669	20.358	17.5039	35.5586	39.2282	34.5028	35.1583	27.6926	29.6263	27.9429	30.1375	21.4165	23.0332	16.4706	17.2734	21.1015	28.8952	18.3156	13.5998	17.7528
ENSG00000073060.17	SCARB1	19.6877	23.0305	3.90309	72.0249	72.4427	70.0158	250.459	237.916	255.678	227.446	210.528	219.251	197.815	206.958	53.3946	54.2701	67.7352	44.463	52.6281	49.4457	20.3064	20.0907	18.9056
ENSG00000073067.14	CYP2W1	0	0	0	0	0	0	0	0.513757	0.390537	0.262074	0.21087	0.128849	0	0	0	0	0	0	0	0	0	0	0
ENSG00000073111.14	MCM2	97.5155	76.3883	10.9286	45.5721	44.153	32.5077	69.1369	88.8518	60.067	82.025	19.2035	17.1651	17.7075	17.9157	21.7099	22.7177	28	5.7578	9.10629	11.4584	4.37982	5.25448	4.61112
ENSG00000073146.16	MOV10L1	0	0	0	0	0	0	0	0	0	0	0	0	0.072419	0	0	0	0	0	0	0	0	0	0
ENSG00000073150.14	PANX2	3.69144	5.92865	2.34185	1.83336	1.58634	0.312571	0.824944	0.868774	1.12399	1.49882	1.9	2.38747	1.84715	2.13884	1.17351	0.946571	0.823528	2.8789	2.26087	1.99277	6.37064	4.63631	1.15278
ENSG00000073169.14	SELENOO	12.6124	11.6293	6.24494	10.4763	6.87412	6.87655	33.9709	34.7199	33.8687	30.9809	32.8998	34.4009	31.0051	32.9679	12.6152	9.78124	8.0294	8.6367	10.5507	7.722	10.3523	9.5817	9.45279
ENSG00000073282.14	TP63	0	0	0	0	0	0	0	0	0	0.052933	0.044217	0	0	0	0	0	0	0	0.062802	0	0	0	0
ENSG00000073331.18	ALPK1	0	0.228025	0	8.64298	10.3112	12.8154	7.19119	5.93303	5.2165	5.86045	10.0031	8.34515	12.792	9.21718	8.50793	12.621	11.1176	30.0685	27.4445	22.4187	19.5101	27.5088	27.4362
ENSG00000073350.14	LLGL2	69.2145	62.9348	18.7348	44.7864	49.7052	47.8233	81.586	61.4763	70.8646	49.2714	48.7372	55.1451	47.6188	46.9057	24.937	38.8094	44.0588	7.67707	9.92272	7.9711	7.16697	8.03627	8.30001
ENSG00000073417.15	PDE8A	0	1.14012	3.12247	2.88099	2.11511	3.12571	4.95151	4.65643	4.09731	4.98891	4.01823	5.96641	6.13782	5.63202	2.64039	2.52419	2.05882	13.7547	14.0049	13.7003	14.3339	12.6726	11.2972
ENSG00000073464.13	CLCN4	4.30668	4.33247	9.36741	62.5962	58.9588	74.3918	50.0096	47.3797	46.7207	53.4046	49.3182	51.9836	47.907	57.3946	49.8741	53.3235	53.5293	4.47829	2.51208	3.36281	1.99083	1.23635	2.53612
ENSG00000073536.18	NLE1	21.841	22.5745	31.2247	3.1429	2.11511	4.68856	6.7563	7.98378	6.52924	8.85201	5.25193	4.86372	5.77735	5.12559	2.34701	2.20867	3.91176	0.959634	2.95169	2.74006	0.398165	2.16361	1.38333
ENSG00000073578.17	SDHA	48.2647	46.5006	12.4899	83.2312	87.1578	95.8896	117.935	124.951	116.671	114.697	91.1643	92.6578	97.1481	89.0722	98.5203	92.0866	105.36	84.7521	102.09	88.4078	79.1697	68.3033	69.5759
ENSG00000073584.20	SMARCE1	137.881	157.565	212.094	119.14	131.654	101.309	68.1566	59.1061	65.6918	58.3333	62.9224	50.7147	60.6961	60.3225	91.1952	108.089	94.172	74.5266	71.3746	68.2307	22.7565	61.4991	67.3105
ENSG00000073598.6	FNDC8	0	0	0	0	0	0	0	0	0	0	0	0.18354	0	0	0	0	0	0	0	0	0	0	0
ENSG00000073605.18	GSDMB	2.46096	2.28025	4.6837	3.35863	1.42615	2.06623	2.77212	1.43497	2.64012	1.5898	5.13862	4.02671	2.32831	2.67195	2.86667	1.40028	0.864826	0.319878	0.286896	0.157748	0	0.309087	0.242121
ENSG00000073614.13	KDM5A	43.9897	54.2699	52.3014	233.099	265.447	270.999	29.1777	31.8966	28.0773	27.5162	39.147	28.4891	29.6942	33.6635	269.907	268.826	249.941	90.2056	98.5364	88.4293	101.134	106.635	105.133
ENSG00000073670.14	ADAM11	0.30762	0.684074	0.780618	0	0	0	0.624166	0.356511	1.05207	0.107403	1.47041	1.04109	0.655455	1.31271	0.88013	0	0	0	0.062802	0	0	0	0
ENSG00000073711.11	PPP2R3A	13.8429	8.66494	11.7093	30.6433	24.5882	23.7554	6.60241	6.70118	5.63397	6.68587	5.63716	5.01967	6.19504	5.86853	23.4701	21.7711	22.647	56.9383	38.8117	37.8627	26.6771	37.7086	35.9667
ENSG00000073712.15	FERMT2	57.9032	65.8355	72.013	58.7779	58.9386	57.3736	37.4067	34.2668	44.8731	42.5333	27.8129	30.0455	28.5637	25.4202	42.3562	42.696	48.9886	18.6658	19.6984	18.4114	36.2577	20.0384	23.9857
ENSG00000073734.10	ABCB11	0.30762	0	0	0.261909	0	0	0.105963	0.044208	0.017015	0.034992	0.06405	0.345106	0	0.018383	0.29384	0.630789	0.205882	0.95929	0.062607	0	0	0.308916	0
ENSG00000073737.17	DHRS9	0	0.228025	1.56123	230.48	229.226	219.425	76.1847	72.6506	69.1517	82.637	15.363	18.1497	24.6944	31.7854	138.474	154.607	158.529	10.2361	18.6522	16.0667	2.78716	2.4727	2.075
ENSG00000073754.6	CD5L	0	0	0	0	0	0	0	0	0	0	0	0	0	0	0.586754	0	0.205882	0	0	0	0	0	0
ENSG00000073756.13	PTGS2	0	0	1.56123	14.6669	13.7482	8.12683	1.74099	3.16772	2.69265	3.54652	15.1933	11.6995	12.2219	11.2246	7.04104	7.25705	9.67646	0.319878	0.376812	1.12094	100.338	99.5261	79.3112
ENSG00000073792.16	IGF2BP2	169.499	173.071	274.777	125.978	102.054	150.659	48.5534	46.9327	42.1144	36.9522	42.5082	42.8412	41.8188	34.7373	149.035	132.836	137.529	87.3267	73.29	69.6225	78.8367	65.8356	71.0086
ENSG00000073803.14	MAP3K13	0.92286	0	0	0.523817	0.528779	0.312571	0.123613	0.116374	0.16283	0.565643	0.147455	0.150919	0.2259	0.165073	1.35753	0.631048	1.64706	19.1927	17.894	19.1756	17.1211	16.3816	13.3722
ENSG00000073849.16	ST6GAL1	65.8307	76.3883	15.6124	116.039	100.732	102.523	43.8454	36.4883	39.1153	35.3287	29.6554	27.4131	30.8829	31.177	95.0541	122.423	122.088	235.75	247.314	243.99	68.4844	65.8356	81.6168
ENSG00000073861.3	TBX21	0	0	0	0.261909	0.264389	0.312571	0.048428	0.14639	0.147323	0.025238	0.233868	0.185511	0.096622	0.026504	0.293377	0.631048	0.205882	1.59939	1.19324	1.12094	0	0.618174	1.15278
ENSG00000073905.8	NA	0.308927	0.459062	0.788593	0	0	0.314779	0	0	0	0	0.095191	0	0.097169	0	0.889746	0.952403	0.623608	0	0.063192	0.249839	0	0	0.231538
ENSG00000073910.23	FRY	1.23052	0.684074	0	0.523817	0.533586	1.56302	3.6582	1.30145	1.57448	0.986829	1.37137	2.17927	1.12304	2.49234	0.296761	0.946772	1.031	0.639756	1.32238	2.11732	4.40526	4.01813	1.84445
ENSG00000073921.18	PICALM	50.7573	44.6929	18.7348	272.647	263.067	244.43	122.643	121.102	118.349	113.853	116.174	105.951	120.591	120.081	207.124	212.663	219.676	148.743	150.662	152.821	140.552	147.744	158.853
ENSG00000073969.18	NSF	3.38382	6.61272	3.12247	65.2152	57.9013	63.1392	33.5994	34.3594	35.948	27.439	34.2556	33.7176	30.72	33.4579	40.1926	44.7938	50.2352	56.9383	63.6813	67.3807	65.2991	70.781	80.6946
ENSG00000074047.22	GLI2	13.2277	12.5414	7.80618	0.523817	1.05756	0.937712	0.525268	0.555703	0.569186	1.11984	0.18219	0.587352	0.273108	0.275407	1.46688	1.26209	1.02941	0	0.125604	0.373645	0	0.309087	0
ENSG00000074054.20	CLASP1	15.9962	18.242	5.46432	38.5006	30.4048	25.6308	24.3864	33.8257	31.1849	27.0692	38.343	28.9709	31.5231	32.3776	17.896	34.3921	23.2647	18.233	14.3817	16.3158	11.945	12.9817	15.6778
ENSG00000074071.15	MRPS34	293.777	269.297	159.246	139.073	128.229	123.778	125.162	149.841	131.314	136.865	93.4572	100.94	98.2512	109.746	115.004	125.578	127.853	124.113	129.247	97.2723	77.2441	78.8172	75.3918
ENSG00000074181.9	NOTCH3	17.2267	15.0496	21.8573	8.11917	15.0702	10.3148	31.985	33.2096	28.524	30.1273	44.5278	52.3356	41.9786	40.0343	8.8013	5.04838	8.0294	8.6367	6.2802	7.59745	8.36147	9.89079	15.2167
ENSG00000074201.9	CLNS1A	119.664	93.2621	74.9393	62.5962	66.0973	50.0113	71.988	71.0086	75.6871	68.1129	59.4129	59.2866	63.1676	65.0529	36.0853	55.8477	57.8529	52.46	44.1498	43.4674	31.0569	37.3995	47.0334
ENSG00000074211.14	PPP2R2C	25.5325	20.1214	2.34185	0.785726	0	0.312571	0.087808	0.014739	0	0.172032	0.014242	0.035543	0.040036	0.208146	0.586754	0.631048	1.03725	1.60226	0.377418	0	0.39894	1.85849	0.231119
ENSG00000074219.14	TEAD2	208.873	191.997	230.282	25.929	29.0828	22.8176	22.8576	33.5386	22.8728	32.9129	27.5066	26.7142	32.4269	21.1648	31.3913	28.0816	22.0294	0.319878	0.439614	0.74729	0	0.309087	0
ENSG00000074266.22	EED	36.9144	25.5388	11.7093	80.9298	60.5452	63.7644	20.2521	18.8813	21.3181	19.2633	20.6223	19.5669	18.5796	19.7178	36.9655	43.2268	53.9411	22.3915	27.4445	23.7887	37.4275	38.3268	33.6612
ENSG00000074276.10	CDHR2	0	0	0	0	0	0	0.039577	0.190524	0.26646	0.013758	0.308263	0.012646	0.227943	0.04336	0	0	0	0	0	0	0	0	0
ENSG00000074317.11	SNCB	3.99906	5.01655	1.56123	0	0	0	0	0	0.051174	0	0	0.048253	0	0	0	0	0	0	0	0	0	0	0
ENSG00000074319.13	TSG101	23.3791	24.1706	16.393	47.1435	34.8994	48.4484	50.9641	50.4131	50.6003	57.2344	53.7594	50.868	54.9199	58.056	41.9529	42.9112	42.2058	28.4691	21.5411	25.0342	28.6679	29.3633	32.2778
ENSG00000074356.17	NCBP3	29.2239	23.4866	51.9046	66.0774	57.9013	60.3261	20.3313	33.9605	34.9652	41.0529	32.1411	23.3305	35.6446	22.0639	66.8899	67.6153	60.4252	15.9939	22.1984	24.7958	29.8624	29.0542	25.1752
ENSG00000074370.18	ATP2A3	2.46096	3.42037	10.148	8.64298	10.5756	9.37712	55.8171	55.122	54.4893	50.4882	37.362	36.4861	31.395	35.551	12.6152	11.6744	6.17646	1.59939	3.2029	2.74006	0	2.16361	1.38333
ENSG00000074410.14	CA12	1.5381	1.59617	5.29457	0	0.264389	0.312571	0	0	0	0.178001	0.718328	0.21152	0.319327	0.353925	0.346632	0	0.205882	0	0.439614	0.124548	11.5468	9.89079	15.2167
ENSG00000074416.14	MGLL	0.458962	0	3.12247	20.4289	21.9443	16.8788	68.0626	53.7086	76.7967	60.1874	29.2696	31.3757	19.9884	17.9567	36.3787	29.0282	24.5	78.0502	83.0873	71.989	258.409	231.512	240.009
ENSG00000074527.13	NTN4	0.61524	0.228025	0	0	0.264389	0	0.58803	0.962091	0.335418	0.383008	0.09749	0.453054	0.183312	0.054861	0	0	0	0	0	0	0	0	0
ENSG00000074582.15	BCS1L	9.53622	7.06877	11.7093	3.66672	3.43706	5.93884	25.8007	21.4108	24.0707	23.1748	25.3387	19.1245	16.4357	14.8816	4.9874	4.73286	4.11764	3.19878	3.26571	2.74006	1.99083	3.09087	2.76667
ENSG00000074590.14	NUAK1	35.6839	30.0993	32.7859	36.4053	34.1062	40.9467	19.4386	17.8913	18.0593	19.0714	11.4693	11.1885	11.4885	10.5778	51.0476	38.1784	42.2058	6.39756	3.95653	2.24187	5.17615	3.70905	2.99723
ENSG00000074603.19	DPP8	17.2267	14.8216	7.80618	61.2701	48.5123	46.3952	14.1298	18.9157	19.052	19.3282	14.377	14.5045	14.6583	13.0231	45.4444	42.2691	47.3529	37.1058	39.3438	56.2524	31.2426	31.6713	34.8139
ENSG00000074621.14	SLC24A1	5.22954	7.75284	7.02556	15.9764	16.1277	26.5685	9.95621	7.55976	6.30489	9.34042	8.09879	8.51073	10.0414	5.39911	23.4701	18.6159	17.0882	20.7921	13.8792	13.4512	11.5468	6.49083	6.45556
ENSG00000074657.14	ZNF532	94.4393	90.2978	156.124	43.2149	29.6116	40.009	29.4048	38.0911	34.2157	29.377	25.2566	23.7356	30.0017	25.27	49.2873	44.1733	35.4117	4.47829	4.96136	5.48013	5.97248	6.18174	2.075
ENSG00000074660.16	SCARF1	0.30762	0.228025	0	5.23817	5.55218	6.56398	15.8141	14.4194	15.4165	17.7788	20.4976	25.5035	20.9493	20.0758	2.64039	4.10181	4.94117	10.8758	12.3092	11.2094	15.1303	10.1999	15.9084
ENSG00000074695.6	LMAN1	150.426	161.898	42.934	217.122	198.821	260.684	32.741	41.9095	33.4609	45.2182	42.3304	43.5223	41.443	42.5523	286.042	255.259	220.5	169.535	178.044	190.933	140.552	152.38	129.572
ENSG00000074696.13	HACD3	353.455	362.787	168.613	187.003	165.772	170.038	43.6236	54.6145	49.1921	49.2456	46.9331	42.2043	46.8087	43.7568	170.452	162.81	171.294	175.293	178.672	151.949	120.644	129.508	130.034
ENSG00000074706.13	IPCEF1	0.92286	0	0.780618	1.04763	1.32195	0.312571	0.104481	0.295728	0.135732	0.108987	0.296794	0.026166	0.019141	0.091444	2.64039	2.20867	1.64706	20.7921	16.3285	19.305	3.18532	0.309087	1.61389
ENSG00000074755.15	ZZEF1	2.47823	5.02612	12.4899	29.0719	24.3238	27.5081	29.9777	27.1873	28.1526	28.4703	30.6297	26.7573	26.6633	26.793	23.473	22.0867	26.9706	24.6315	21.0408	23.6657	18.3156	15.1453	14.5255
ENSG00000074771.4	NOX3	0	0	0	0	0	0	0	0	0	0	0	0	0	0	0	0	0	0	0	0	0	0	0
ENSG00000074800.16	ENO1	1636.53	1680.29	889.099	655.293	619.727	649.833	1215.53	1340.24	1220.84	1322.75	837.955	826.239	858.656	888.579	610.808	498.523	567.204	869.428	946.866	709.178	969.93	946.734	1038.19
ENSG00000074803.20	SLC12A1	0	0	0	0	0	0	0	0	0	0	0	0.012079	0	0	0	0	0	0	0	0	0	0	0
ENSG00000074842.8	MYDGF	129.816	100.559	16.393	296.481	312.508	324.448	305.697	320.981	307.897	314.592	303.905	301.423	295.595	313.863	252.011	268.511	295.647	282.132	324.31	319.093	305.791	280.96	276.437
ENSG00000074855.11	ANO8	51.9878	41.7285	9.36741	88.5251	133.517	85.3318	15.1982	16.5772	16.3979	13.7584	15.5021	18.9092	13.5711	13.8065	36.9655	55.2167	63.4117	23.0312	26.8793	34.6244	32.2514	30.5996	23.7473
ENSG00000074935.14	TUBE1	8.92098	4.78852	7.80618	3.1429	1.05756	1.87542	2.80985	4.92885	3.8941	4.47194	6.04333	4.46849	5.13492	2.2553	1.76026	1.89314	2.67647	4.15841	2.19807	3.11371	5.57431	7.109	7.8389
ENSG00000074964.17	ARHGEF10L	21.5334	14.3656	8.58679	33.0005	46.0037	39.0713	25.2961	25.5607	26.1832	24.1792	25.5156	27.1722	22.9231	26.5161	19.3629	30.2903	38.5	29.1089	35.2947	38.3609	22.6954	28.436	31.3556
ENSG00000074966.11	TXK	0	0	0	0	0	0	1.86423	1.33363	0.841533	1.297	2.57397	2.29219	2.61512	1.11891	0.293377	0	1.44118	0.319878	0.062802	0	0	0	0
ENSG00000075035.10	WSCD2	0.61524	0.684074	0	0	0.264389	0	0.151048	0.416339	1.97498	0.682958	0.303387	0.04465	0.10441	0.068994	0	0.315524	0	0	0.188406	0	0	0	0
ENSG00000075043.19	KCNQ2	108.282	90.9819	13.2705	0.261909	0	0	0	0	0.006338	0	0	0	0	0.158271	0.88013	2.52419	0.617646	0	0	0.124548	0	0	0
ENSG00000075073.15	TACR2	0	0	1.56123	0	0	0	0.572576	0.500359	0.541712	0.357834	0.111429	0.547681	0.380432	0.250404	0.293377	0.315524	0	0	0.188406	0.871839	0.398165	0.309087	0
ENSG00000075089.10	ACTR6	46.7582	51.0776	74.1587	8.11917	7.4029	9.68969	15.2952	13.2573	10.5355	13.6011	26.8523	18.4906	14.4639	18.7937	12.6152	13.252	11.7353	12.1554	11.5556	7.9711	11.1486	15.1453	20.2889
ENSG00000075131.10	TIPIN	13.2324	21.2082	13.2717	5.76834	7.41214	8.75523	7.95203	11.8202	7.65332	9.06867	3.84543	5.17518	4.89142	7.15352	9.09468	7.2592	5.77249	2.56372	4.71618	3.87237	3.18532	2.78666	3.46347
ENSG00000075142.14	SRI	35.6839	46.9731	6.24494	27.2385	22.2087	22.5051	51.4504	50.2494	47.4272	51.3342	50.9807	48.5978	65.8705	61.4026	17.3092	22.0867	18.5294	31.9878	27.3817	21.4223	26.6771	30.9087	33.4306
ENSG00000075151.22	EIF4G3	62.1392	57.0062	42.1533	79.3583	63.4534	76.5798	41.3623	45.564	43.1806	42.4825	48.3704	47.3587	51.2642	50.1576	78.3316	73.517	70.6176	97.2429	72.0967	75.6009	54.5486	71.3991	64.7862
ENSG00000075188.9	NUP37	23.3791	23.9426	9.36741	13.3573	12.4263	7.18912	15.3328	15.1349	11.8891	13.4611	9.84473	6.51143	10.1322	7.76101	5.28078	10.4123	7.41176	9.27646	8.85509	14.074	5.57431	6.18174	6.22501
ENSG00000075213.11	SEMA3A	29.5315	22.8025	21.0767	8.11917	1.85072	7.18912	0.829972	0.289631	0.972856	0.743644	1.31275	1.03661	1.02355	0.936411	7.33442	11.0433	5.55882	4.47829	5.14977	4.98194	20.3064	14.8362	14.2945
ENSG00000075218.19	GTSE1	32.9153	32.1515	19.5154	27.5004	26.7033	19.6919	20.6612	21.6536	19.4443	20.7677	5.96119	4.87995	6.42772	5.2226	22.8834	18.9314	21.2059	1.27951	1.31884	1.12094	0.398165	0.309087	0.691668
ENSG00000075223.14	SEMA3C	2.76858	1.8242	0.780618	92.9775	75.0866	91.5832	164.301	192.547	180.224	239.786	279.168	281.425	305.812	235.444	107.963	96.2348	114.265	2.8789	1.82126	2.36642	5.17615	7.41809	7.37779
ENSG00000075234.17	TTC38	10.4591	9.34902	3.90309	11.2621	11.1044	6.56398	22.621	20.9258	21.8792	21.1673	18.7888	20.4977	19.976	22.7232	8.8013	10.7278	8.0294	4.15841	5.40097	4.73284	5.57431	4.63631	6.91668
ENSG00000075239.14	ACAT1	11.9972	17.3299	10.148	25.1432	15.8634	13.128	30.2854	29.176	31.6707	35.1193	28.578	23.7456	26.9787	26.5729	9.09468	17.9849	21.6176	46.3823	38.372	47.3284	15.1303	13.9089	26.975
ENSG00000075240.17	GRAMD4	2.46096	1.14012	0	7.59535	7.4029	5.00113	306.085	283.946	289.767	279.309	108.432	129.418	125.218	115.758	4.40065	3.78629	9.05881	2.8789	1.13044	6.47652	0.398165	2.4727	0.691668
ENSG00000075275.18	CELSR1	5.53716	2.96432	1.56123	8.38107	6.34534	5.62627	57.89	79.128	61.8574	63.8894	54.3412	44.3409	47.2336	40.9082	12.3218	5.99495	11.1176	6.39756	6.71982	8.22019	4.37982	1.23635	4.84167
ENSG00000075290.8	WNT8B	0	0	0	0	0	0	0.089727	0.030146	0	0	0	0	0	0.065445	0	0	0	0	0	0	0	0	0
ENSG00000075292.19	ZNF638	115.357	127.694	135.047	137.502	127.171	161.912	40.3853	38.9927	35.3088	38.0374	41.6721	44.1451	40.1936	36.0259	157.543	172.276	156.059	87.3267	71.6571	80.4582	104.717	101.69	84.614
ENSG00000075303.13	SLC25A40	5.53716	7.98087	3.12247	13.6192	13.7482	10.0023	8.37553	16.5885	12.3567	12.0583	7.90338	12.8794	7.669	12.2861	6.45429	11.3589	11.3235	16.3138	14.3817	21.4223	9.1578	13.2907	15.6778
ENSG00000075336.12	TIMM21	12.6124	14.1375	27.3216	12.5716	13.7482	11.2525	15.2763	16.0062	14.6809	15.6642	15.3289	10.4253	13.452	10.2974	5.57416	9.46571	7.20587	12.7951	12.8116	10.5866	3.58349	7.41809	8.06946
ENSG00000075340.23	ADD2	129.816	124.502	217.792	0	0.264389	0.312571	0.22565	0.145613	0.260739	0.262591	0.06631	0.05347	0.078917	0.130227	2.05364	2.52419	0.617646	0.319878	0.502416	0.996387	0.398165	0.618174	0
ENSG00000075388.4	FGF4	2.46096	1.59617	0	0	0	0	0	0	0	0	0	0	0	0	0	0	0	0	0	0	0	0	0
ENSG00000075391.17	RASAL2	18.4572	17.5579	15.6124	165.002	127.7	122.84	44.1685	42.3293	44.5131	44.9318	23.6629	21.8678	25.5554	28.0616	102.388	99.0745	114.02	80.2893	84.2803	75.9745	63.3083	68.6174	63.6334
ENSG00000075399.14	VPS9D1	1.84572	1.14012	1.56123	7.59535	6.87412	7.18912	45.1754	40.0349	44.2027	36.9549	36.0674	42.1219	34.7023	34.0925	9.38806	9.15019	6.99999	5.7578	5.33817	6.35197	2.78716	3.09087	3.91945
ENSG00000075407.18	ZNF37A	5.84478	6.61272	10.148	9.69062	11.8975	10.0023	1.51096	0.755034	0.739418	0.725343	1.05103	1.31545	2.1036	1.97491	12.6152	10.0968	12.1045	0	0	0	0	0	0
ENSG00000075413.19	MARK3	40.2982	37.3961	36.689	66.9833	60.8095	68.4529	40.3328	40.7263	41.361	39.5842	38.8444	39.9844	41.2707	37.9841	63.9561	62.1582	67.9411	25.5902	28.5801	27.027	36.6312	41.1086	46.3934
ENSG00000075415.14	SLC25A3	371.912	377.381	122.551	457.03	413.769	364.409	565.724	581.616	607.537	573.789	580.167	571.703	601.319	561.335	339.926	362.508	405.999	504.767	459.489	434.975	343.218	402.432	381.773
ENSG00000075420.13	FNDC3B	15.0734	25.0827	24.1991	72.0249	77.2017	62.6147	62.4609	65.7319	75.5149	69.9618	105.541	90.2845	100.398	96.2007	47.527	66.5755	61.9705	63.6557	50.43	52.0612	53.3541	56.2539	63.6334
ENSG00000075426.12	FOSL2	7.38288	6.61272	3.90309	53.4294	56.3149	54.3873	85.1682	89.0634	96.7612	100.385	148.232	150.33	140.36	126.248	50.7542	57.7409	55.1764	15.0343	19.4686	19.6786	85.6055	70.4719	78.389
ENSG00000075429.9	CACNG5	0.92286	0.912099	0	0	0.264389	0	0	0	0	0.005655	0	0	0	0	0.293377	0	0.411764	0	0	0	0.398165	0	0
ENSG00000075461.6	CACNG4	1.5381	3.19235	0	0.523817	0.528779	0	0.016888	0	0.017129	0.035219	0	0.097102	0	0.018497	0.586754	0.631048	1.44118	0	0.125604	0	1.1945	0	0.922224
ENSG00000075539.15	FRYL	16.9191	15.0496	20.2961	73.8582	61.8671	70.9535	34.014	25.7401	27.9112	38.3688	26.194	23.8885	32.8608	30.8151	66.5965	64.9979	67.7352	35.8263	28.0097	28.2725	22.6954	30.2905	22.3639
ENSG00000075568.17	TMEM131	7.6905	5.4726	3.90309	49.5007	34.3706	43.7599	17.8944	13.7801	15.0779	14.2104	15.3757	13.7141	14.5545	13.7298	48.9939	58.0564	53.7352	21.4318	16.2029	18.5577	20.7046	25.9633	17.5222
ENSG00000075618.18	FSCN1	674.611	688.635	207.644	909.609	806.916	800.493	552.494	560.833	543.207	536.67	266.868	300.113	271.917	297.955	627.533	661.653	696.911	126.672	128.556	121.559	101.134	97.6716	109.975
ENSG00000075624.17	ACTB	1758.66	1907.2	2839.11	2759.99	2732.3	2428.99	6675.44	7107.99	6252.74	6472.68	4065.53	4121.87	4176.34	4357.67	3121.24	2654.19	2647.44	2367.1	2952.89	2931.2	1642.03	1456.11	1378.72
ENSG00000075643.6	MOCOS	7.07526	6.84074	9.26801	5.50008	3.96584	4.08073	1.63562	1.78162	1.86062	2.0118	1.79256	1.69572	1.49174	2.37365	4.10727	4.41733	4.11764	0.319878	0.378536	0.622742	0	0	0.230556
ENSG00000075651.16	PLD1	1.23048	0.684074	1.56123	6.28581	5.55218	5.93884	4.12874	4.14615	5.77008	4.93567	10.3565	6.21316	6.00896	4.2725	10.2682	6.94152	4.94117	11.8355	13.7536	13.4512	21.5009	22.8725	26.2834
ENSG00000075673.12	ATP12A	4.30668	4.10445	1.56123	0.261909	0	0	0.027043	0	0.01639	0.134804	0	0	0.01613	0.0177	0	0	0	0	0	0	0	0	0
ENSG00000075702.19	WDR62	2.15334	4.78852	4.6837	0.785726	2.3795	1.25028	17.1797	17.1536	9.66708	15.1708	3.79791	4.3993	3.61713	3.52744	0.88013	1.26209	2.05882	0.959634	1.00483	1.12094	1.1945	0	0.461112
ENSG00000075711.21	DLG1	35.9915	35.7999	33.5666	44.5245	36.4857	47.8233	15.2572	15.529	18.6765	17.2605	16.0967	14.4172	14.0299	17.9855	55.1548	53.9546	53.3235	10.8758	9.54076	10.5866	12.3431	13.5998	9.68335
ENSG00000075785.14	RAB7A	121.818	105.804	79.623	372.434	391.032	344.14	379.667	371.678	373.678	355.48	297.822	284.528	305.655	304.186	309.513	307.951	340.928	382.574	376.875	389.712	300.615	292.396	303.803
ENSG00000075790.12	BCAP29	0	0.696029	0	0.407636	1.37957	0	48.4319	42.4071	40.2347	55.5833	35.9548	46.5819	41.0743	46.0262	1.93498	0.903427	1.29153	0.497094	1.22369	1.14004	2.26341	1.65471	1.77426
ENSG00000075826.17	SEC31B	1.5381	1.36815	3.90309	1.04763	1.32195	1.87542	2.35583	1.84052	2.43843	1.81256	3.51775	3.06471	2.26599	1.60596	0.293377	0.315524	1.44118	0	0.879228	1.24548	0.796331	0	0.461112
ENSG00000075856.12	SART3	51.3725	59.2864	42.1533	80.9298	72.9715	77.2049	44.6166	53.7853	44.4773	40.7051	38.1896	33.8336	38.2395	39.0756	59.2621	61.5271	60.1176	20.7921	27.6329	27.5252	23.0936	27.5088	22.5945
ENSG00000075884.14	ARHGAP15	0	0	0	0	0	0	0	0	0.021042	0.086522	0	0	0.041407	0.068154	0	0	0	2.23915	2.13527	2.74006	1.1945	0.309087	0.691668
ENSG00000075886.11	TUBA3D	0	0.45605	0	0	0	0	0	0	0.18215	0.140352	0.087437	0.257714	0.044759	0	0	0	0	0	0	0	0	0	0
ENSG00000075891.23	PAX2	0	0	0	0	0	0	0	0	0.120534	0.061895	0	0	0	0	0	0	0	0	0	0	0	0	0
ENSG00000075914.13	EXOSC7	79.9812	85.9653	21.8573	24.6194	24.3238	26.2559	31.3536	26.3043	30.9209	27.9419	28.6753	27.3372	26.5943	28.7716	19.3629	21.4556	19.147	19.1927	22.0435	20.3014	21.5009	17.3089	23.0556
ENSG00000075945.13	KIFAP3	0	1.59617	1.56123	10.2144	6.87412	7.18912	4.50072	4.4905	5.73769	4.85546	5.75389	4.93771	5.43362	5.89629	9.38806	5.67943	8.64705	6.07768	10.2367	8.46929	5.57431	6.18174	7.8389
ENSG00000075975.17	MKRN2	6.46002	5.92865	7.02556	26.1909	26.1745	24.3805	26.3393	24.507	26.5196	25.2772	25.4006	25.4538	29.1889	25.1046	10.5616	17.3538	23.8823	15.674	13.1256	15.3194	15.1303	13.2907	11.5278
ENSG00000076003.5	MCM6	72.2907	104.435	29.6635	44.2626	26.9677	42.197	27.5649	33.9014	25.1747	34.3999	8.55096	7.81973	9.49873	10.2983	33.445	27.7661	29.8529	14.3945	12.5604	14.074	5.97248	8.34535	10.1445
ENSG00000076043.11	REXO2	73.2136	68.1794	15.6124	139.597	124.527	125.028	84.964	89.4766	94.2321	90.7404	73.2624	69.3866	72.5706	73.8838	131.433	120.53	152.559	35.1866	29.7054	30.7634	24.6862	27.1997	26.0528
ENSG00000076053.12	RBM7	28.9163	27.591	14.8317	19.0062	18.0276	18.9218	25.9696	17.2411	25.809	23.5899	24.4427	17.1658	25.6427	22.8317	12.5946	16.4406	14.5213	6.17085	8.3796	15.6264	8.51973	8.39193	7.25321
ENSG00000076067.13	RBMS2	9.01795	4.33247	2.34185	90.7361	95.1802	80.3306	48.6224	35.9698	46.8273	42.9486	39.5878	39.9997	41.5553	43.5115	62.1959	69.4152	77.0848	6.75576	6.78262	8.46929	3.98165	3.09087	3.68889
ENSG00000076108.12	BAZ2A	49.4298	59.5145	71.8168	116.172	139.069	131.28	50.8058	59.0253	59.622	54.3178	64.0286	61.7961	59.2981	59.3151	118.524	128.734	111.297	50.1825	40.1305	47.8266	47.3817	51.9266	56.2556
ENSG00000076201.15	PTPN23	45.5278	34.6598	19.5154	93.2395	92.5363	89.0826	45.9046	39.2781	43.2071	38.1555	35.0401	39.4088	33.9171	36.1776	82.1455	91.5019	68.5587	54.0594	52.6281	46.0829	37.4275	51.9266	54.4112
ENSG00000076242.16	MLH1	22.1486	19.6101	5.46432	40.072	31.7267	32.1948	25.1441	29.0046	27.5563	30.4608	24.2146	25.8591	23.5093	30.2549	26.1105	23.9798	25.3235	24.6306	23.9904	19.1804	23.0936	16.9998	27.8973
ENSG00000076248.11	UNG	115.973	133.395	87.4292	22.2622	27.7609	24.6931	21.8821	26.5104	26.5458	27.9121	13.3223	18.919	16.1426	16.9373	29.3377	24.9264	23.4706	21.1119	24.8068	25.7815	11.945	14.8362	15.4472
ENSG00000076258.10	FMO4	0.92286	2.28025	2.34185	9.42871	6.60973	6.56398	4.0515	1.99986	3.82857	2.55632	3.70118	3.34712	4.90514	3.58999	7.33442	3.78629	5.97058	5.43792	2.00967	5.10648	2.38899	2.78179	1.84445
ENSG00000076321.11	KLHL20	5.22954	11.8573	7.02556	35.6196	29.876	29.0691	11.7074	14.243	13.9156	15.8996	13.7463	12.0247	12.0604	13.8104	32.5648	28.3971	28.8235	20.7921	22.5459	21.796	13.1395	12.6726	15.9084
ENSG00000076344.16	RGS11	0.92286	0.228025	0	0.261909	0.528779	0	0.533878	0.617081	1.85405	1.0213	0.452752	0.433416	0.29185	0.312446	0	0	0.411764	0	0	0.373645	0	0	0
ENSG00000076351.13	SLC46A1	3.38382	1.8242	3.12247	22.786	23.0019	25.6308	18.6854	20.7616	21.1496	15.7601	10.6689	9.99286	9.1847	12.0887	22.2966	17.3538	23.4706	3.83853	4.14493	3.48735	0.398165	0.618174	1.61389
ENSG00000076356.7	PLXNA2	0.30762	0	0	33.0005	22.4731	26.2559	31.1379	25.8789	31.9831	25.6752	24.8338	25.1038	27.2074	21.6402	26.6973	24.9264	26.3529	2.55902	0.816426	1.61913	0.398165	0.927262	0.230556
ENSG00000076382.17	SPAG5	31.6849	29.8712	19.5154	10.2144	10.5756	10.0023	19.3103	20.7567	17.5556	16.3759	5.52361	4.46349	4.93747	7.53181	10.8549	11.9899	7.41176	0.959634	1.44445	0.622742	1.1945	1.85452	0.230556
ENSG00000076513.17	ANKRD13A	16.9191	14.1375	15.6124	37.1912	31.4623	35.3205	24.1793	20.1617	25.7353	23.8972	20.59	20.8705	24.921	22.0492	41.0727	31.8679	31.7058	36.4661	35.9856	36.3681	56.5395	34.3087	34.5834
ENSG00000076554.15	TPD52	54.0925	49.2534	41.6953	17.5479	20.8868	18.4417	10.8768	13.9366	9.64722	11.1953	4.9289	8.51211	5.97682	3.91532	13.4953	17.3538	11.9412	12.4752	8.54108	7.9711	8.36147	9.27262	6.91668
ENSG00000076555.15	ACACB	7.07526	5.24457	5.46432	9.95253	7.93168	11.2525	12.3883	13.0091	12.4405	10.5188	8.04529	4.91579	8.33453	7.76915	7.6278	8.83467	11.7353	1.91927	3.89373	2.36642	2.38899	0.927262	1.15278
ENSG00000076604.15	TRAF4	51.3725	41.5005	7.80618	15.7145	20.0936	16.2537	69.5023	71.4922	67.5842	55.6249	75.5577	103.653	79.388	93.2908	7.6278	13.5675	14.4117	8.31682	5.58938	2.11732	3.98165	5.87266	5.7639
ENSG00000076641.4	PAG1	2.15334	0.684673	0	22.786	19.5649	18.7542	4.93691	2.42687	3.08439	3.13795	2.36872	1.82741	1.97654	2.53255	19.6562	21.7711	18.1176	48.6214	32.6571	28.7707	46.3964	44.1995	46.8692
ENSG00000076650.7	GPATCH1	9.84384	13.9095	10.9286	19.3812	15.0702	22.5051	7.84688	5.40963	6.42348	5.08675	7.21192	4.98006	5.87951	4.80665	22.59	21.7711	13.3823	7.99695	6.46861	6.35197	5.17615	8.65444	4.61112
ENSG00000076662.10	ICAM3	10.4591	5.92865	3.90309	6.80962	4.75901	9.68969	14.0625	14.8964	15.4469	15.81	9.11596	10.8818	9.36021	12.683	13.4953	9.78124	6.79411	11.1957	11.5556	6.22742	3.58349	6.79992	5.30279
ENSG00000076685.19	NT5C2	65.8088	60.4266	44.4952	27.7387	29.6116	28.7131	33.8288	26.0931	33.5512	31.3303	40.3747	28.9475	33.8492	37.1262	25.2304	25.5476	27.1764	22.7113	24.3672	22.6678	26.2789	30.2905	27.6667
ENSG00000076706.17	MCAM	5.84478	9.22244	21.8573	9.61808	10.3112	11.2525	19.433	14.9985	19.1399	20.8886	23.5098	20.8593	20.072	19.9924	5.57416	6.31048	4.32352	0	1.25604	0.748517	0	0	0
ENSG00000076716.9	GPC4	84.2879	81.4049	24.9798	32.7386	39.9228	33.1325	22.5453	21.1638	21.7121	21.1836	16.8478	18.0436	16.8968	17.9255	39.3125	37.5473	39.7352	159.619	147.396	160.169	99.9395	110.035	87.1501
ENSG00000076770.14	MBNL3	1.23048	0.228025	0	4.71436	2.90828	3.1257	2.23576	3.10327	2.8246	3.46179	0.764117	0.85063	0.765615	1.3815	3.8139	3.78629	5.7647	6.71744	6.78262	2.98916	3.18532	4.63631	1.61389
ENSG00000076826.10	CAMSAP3	16.9191	16.4178	1.56123	8.11917	12.1619	5.93884	9.47432	7.82384	10.7907	6.42553	18.7022	17.3582	11.8171	10.8272	4.9874	9.15019	6.79411	0.319878	1.00483	0.74729	0	0	0
ENSG00000076864.19	RAP1GAP	3.69144	3.19235	3.12247	3.40481	2.3795	1.87542	3.45225	4.12557	2.38384	2.1296	1.84946	2.5966	1.96462	1.89964	4.10727	3.15524	2.88235	11.5156	11.0532	10.4621	4.77798	5.25448	4.38056
ENSG00000076924.12	XAB2	0.30762	0.45605	0	0.785726	1.85072	1.25028	40.7678	42.9526	41.7669	38.5082	37.6539	47.2634	39.2317	40.0686	1.17351	0.631048	1.23529	0	0.879228	0.74729	0	0	0.922224
ENSG00000076928.18	ARHGEF1	4.92192	3.42037	1.56124	12.5716	11.6331	8.12683	121.046	112.78	117.538	112.242	95.963	111.657	86.3857	84.4055	5.28078	5.67943	10.7059	17.5933	10.9276	23.4151	13.1395	13.5998	12.9111
ENSG00000076944.16	STXBP2	2.15334	1.59617	13.2705	9.1668	13.7482	7.81426	225.125	220.882	225.175	212.82	264.239	294.59	249.027	258.803	10.5616	7.57257	5.97058	7.67707	8.72947	12.8285	5.17615	8.65444	6.91668
ENSG00000076984.18	MAP2K7	75.9821	122.221	56.2045	69.9296	48.6476	44.6976	33.7002	28.5094	29.7198	29.2559	28.9881	34.9414	29.2444	29.0365	59.5555	71.3084	51.2646	47.9817	46.4107	49.0721	39.0202	50.9994	43.5751
ENSG00000077009.13	NMRK2	31.6849	27.591	6.24494	0	0	0	0.283159	0	0	0	0	0	0	0.292839	0	0	0	2.8789	2.51208	1.74368	0	0	0.461112
ENSG00000077044.11	DGKD	23.6867	30.7833	56.9851	13.8812	15.3346	10.3148	6.63201	9.7062	9.0177	7.24933	21.0358	5.99367	8.24086	6.87446	32.8582	19.878	26.5588	9.91621	7.09663	5.85377	2.78716	6.49083	6.22501
ENSG00000077063.11	CTTNBP2	5.53716	5.24457	13.2705	30.9052	24.8526	27.1936	15.7928	10.1086	14.8554	12.2803	8.96425	11.86	10.5795	10.5882	33.7383	31.2369	28	2.8789	2.82609	2.86461	0.796331	0	2.99723
ENSG00000077080.10	ACTL6B	0.61524	0.45605	6.24494	0	0	0	0	0	0	0	0	0	0	0.097879	0	0	0	0	0	0	0	0	0
ENSG00000077092.19	RARB	0	0	0	0	0	0	0.168984	0	0.146877	0	0.046984	0	0	0.079272	0	0	0	0	0	0	0	0	0
ENSG00000077097.15	TOP2B	113.512	126.782	93.6741	101.621	77.2017	96.2717	24.8459	24.3155	27.1158	26.1129	23.3354	24.4078	23.5086	26.0151	84.7859	97.4969	90.794	64.6153	61.9228	57.0432	49.3725	42.654	44.2667
ENSG00000077147.16	TM9SF3	158.424	140.235	146.756	348.6	385.215	408.217	63.5095	46.1869	59.374	64.3775	65.9695	61.7996	65.1241	65.7065	332.689	356.542	307.794	217.197	208.817	225.308	170.415	185.452	180.295
ENSG00000077150.20	NFKB2	12.92	18.698	39.0309	18.8574	30.9336	18.1291	20.5052	21.4925	22.1574	20.8383	118.238	128.516	110.179	115.499	13.4953	11.6744	12.5588	42.8636	40.1305	42.0973	80.0312	75.7264	86.9196
ENSG00000077152.11	UBE2T	46.143	40.3604	3.90309	9.69062	12.6907	9.37712	10.2921	14.2855	11.8808	15.531	7.56367	3.12259	6.59471	7.18429	1.76026	5.04838	6.79411	5.7578	1.88406	0.871839	1.1945	1.85452	2.76667
ENSG00000077157.22	PPP1R12B	12.6124	10.0331	22.6379	10.8565	11.8994	12.4736	3.81096	3.86366	4.68772	3.02684	3.00645	1.53994	2.64769	2.24911	4.58481	9.212	8.79222	12.2153	9.54215	6.60075	7.16697	6.90838	9.36857
ENSG00000077232.19	DNAJC10	49.8344	70.6877	44.4952	91.4061	86.8536	89.2425	14.79	17.9716	18.0679	19.5257	16.768	15.298	20.5787	22.1207	89.7733	80.4586	77.6147	90.8453	76.6185	93.9095	55.7431	63.0538	59.2529
ENSG00000077235.18	GTF3C1	56.6021	51.0776	30.4441	52.1198	49.4408	54.3873	55.3549	53.6537	53.3376	47.9342	55.6541	58.1298	57.348	53.7352	31.9781	41.6491	35.8235	37.4257	32.7827	30.7634	28.2697	21.0179	29.5112
ENSG00000077238.14	IL4R	15.381	13.2254	7.02556	104.24	110.25	114.401	172.01	152.036	160.168	149.991	164.489	170.759	163.768	151.253	88.8932	100.337	94.9116	57.8979	79.633	74.6045	51.3633	55.0175	55.3334
ENSG00000077254.14	USP33	87.6717	98.0507	106.945	88.5251	72.4427	78.4552	25.3254	24.5007	33.1957	26.9139	29.0313	27.0228	32.6618	26.425	100.335	86.4535	90.9413	37.1058	35.9856	40.1046	37.8257	44.8176	38.7334
ENSG00000077264.16	PAK3	0.92286	2.96432	2.34185	3.39001	1.58634	3.75085	0.239734	0.332665	0.608235	0.412295	0.17047	0.066562	0.056712	0.533516	3.22715	1.57762	2.8279	0	0.188406	0	0	0	0
ENSG00000077274.9	CAPN6	1.84572	2.05222	0.780618	2.88099	2.3795	2.18799	1.458	1.41678	1.30485	1.53812	0.400887	0.394487	0.633438	0.356941	0.88013	1.57762	2.05882	0	0	0	0	0	0
ENSG00000077279.20	DCX	2.46096	1.36815	0	0	0	0	0	0.009552	0	0	0.059448	0	0	0	0.586754	0	0.411764	0	0	0	0	0	0
ENSG00000077312.9	SNRPA	79.9812	82.317	108.506	24.0956	21.1511	23.7554	62.7082	74.9783	74.2714	58.9022	33.8769	45.5623	38.8752	38.9646	24.3503	20.1935	26.7647	19.5126	17.2706	12.5794	17.1211	13.9089	13.6028
ENSG00000077327.16	SPAG6	0	0	0	0	0.528779	0	0.287196	0.107233	0.329981	0.083175	0.20275	0.771881	0.13267	2.16877	0	0.315524	0.205882	0	0	0	0	0	0
ENSG00000077348.9	EXOSC5	100.284	71.3718	21.0767	18.8574	23.2663	22.8176	16.9793	15.9698	17.6736	19.1958	15.9889	17.9135	20.1432	18.8777	12.9086	22.4022	18.9412	46.0624	32.7827	31.6353	24.6862	29.0542	30.2028
ENSG00000077380.16	DYNC1I2	271.511	251.109	224.601	308.606	323.85	357.692	71.4901	63.8855	93.2119	69.3713	61.4588	55.8453	68.1288	53.4455	379.088	351.498	345.622	218.214	238.141	215.706	259.814	240.512	262.495
ENSG00000077420.16	APBB1IP	0.30762	0.45605	0	155.312	116.331	144.408	49.7833	42.8264	49.3812	40.0144	46.0315	44.7727	45.1549	49.1097	119.111	152.082	151.735	99.8019	89.6185	85.4402	41.011	35.545	39.4251
ENSG00000077454.16	LRCH4	0.311827	0.229307	2.42682	0	0.265942	0.314904	85.4946	79.6068	85.263	77.0024	83.8985	103.558	85.9048	69.1398	0	0.325385	0	0	0.320341	0	0.413785	0	0
ENSG00000077458.13	FAM76B	11.3819	15.5057	19.5154	23.8337	20.358	31.8822	9.52052	14.3161	10.345	11.9432	12.7986	10.1058	16.4941	8.76288	28.7509	27.7661	22.4411	8.6367	5.96619	8.84293	11.945	11.7453	10.1445
ENSG00000077463.15	SIRT6	18.1496	17.1019	17.9542	17.5479	17.7141	18.1291	56.0157	53.0358	44.8348	41.1325	49.4499	59.2148	44.4733	42.5186	18.4827	23.0332	16.4706	7.03731	14.5073	11.2094	17.1211	13.9089	11.2972
ENSG00000077498.9	TYR	0	0	0	0	0	0	0	0	0	0	0	0	0	0	0	0	0	0	0	0	0	0	0
ENSG00000077514.9	POLD3	16.3039	23.7146	13.2705	35.0958	35.9569	44.385	9.48455	11.8951	8.78124	11.856	8.88397	6.68944	9.12424	7.38142	35.792	32.8145	27.3823	11.8355	13.6908	11.8321	10.3523	16.6907	13.1417
ENSG00000077522.14	ACTN2	0.92286	0.45605	0	0	0.264389	0	0.091572	0	0.023215	0	0	0	0.032426	0.026625	0	0	0	0	0.062802	0.622742	0	0	0
ENSG00000077549.19	CAPZB	307.928	223.464	109.286	647.7	612.854	564.19	556.726	599.131	569.49	588.03	496.4	462.28	505.952	478.337	256.118	340.766	451.294	406.885	414.493	448.25	263.984	267.67	295.573
ENSG00000077585.14	GPR137B	4.92192	4.33247	4.6837	33.7862	30.1404	28.7565	63.4369	60.9014	65.3876	58.5537	55.9222	63.0931	60.5286	53.4571	42.2463	33.4455	43.4411	41.2642	36.0484	30.7634	37.4275	31.5269	25.3611
ENSG00000077616.11	NAALAD2	0.92286	2.50827	0	2.09527	0.264389	0	3.15104	0.642364	1.34234	0.42211	0.935844	0.739952	1.04089	0.330087	0.586754	0.315524	0.617646	0	0	0.249097	0	1.23635	0
ENSG00000077684.16	JADE1	148.273	155.969	160.807	33.5243	30.9336	35.9456	12.884	15.3838	10.2802	13.4131	8.9906	9.65211	7.05297	8.35988	24.0569	23.0332	29.0294	13.115	10.8648	15.5685	7.96331	7.72718	7.37779
ENSG00000077713.19	SLC25A43	1.84572	1.59617	3.12247	1.83336	3.43706	1.87542	3.61245	4.43694	4.88866	3.6386	2.03072	3.04395	1.96579	2.957	2.64039	2.52419	2.47058	7.35719	5.90339	9.34113	7.96331	1.85452	3.91945
ENSG00000077721.16	UBE2A	32.3001	29.6432	5.46432	74.1201	78.788	67.8278	42.5316	43.0091	44.3954	47.5622	45.9583	46.7456	50.73	48.3806	45.4734	50.7993	67.9411	53.4196	52.5025	75.4763	70.0771	55.9448	67.7834
ENSG00000077782.21	FGFR1	221.794	231.953	255.089	66.6924	63.92	55.5659	89.3971	94.2979	91.2181	92.8761	71.0083	69.9634	64.4764	66.441	64.8363	62.4737	69.3352	79.0098	85.9981	85.1774	21.1028	28.1269	27.2056
ENSG00000077800.13	FKBP6	0.30762	0	0	0	0	0	0	0	0	0	0	0.317294	0	0	0	0	0	0	0	0	0	0	0
ENSG00000077935.17	SMC1B	0.61524	0	2.34185	0	0	0.625141	0.016622	0.127922	0	0.014718	0.032352	0	0	0.015461	1.17351	0	0.205882	0.319878	0	0	0	0	0
ENSG00000077942.19	FBLN1	117.511	120.853	125.679	26.4528	27.2321	25.6308	42.9821	33.747	28.7441	28.5605	29.0329	30.7194	28.2686	29.968	21.7099	13.252	16.2647	0	0.188406	0	0	0.309087	0.461112
ENSG00000077943.8	ITGA8	0	0	0	0	0	0	0	0	0	0	0	0.008538	0	0	0	0	0	0	0	0.124548	0	0	0
ENSG00000077984.6	CST7	0	0	0	0	0	0	0.364007	0.827991	0.644835	1.32353	0.354093	0.1733	0.180734	0.891532	0	0	0	0.319878	0.690822	0	0	0	0
ENSG00000078018.20	MAP2	1.23048	2.96432	0	9.42871	6.08095	8.12683	1.40283	0.669943	1.22047	1.13323	0.183085	0.154331	0.028355	0.04541	21.1231	24.2953	23.2647	1.27951	0.753624	0.996387	0.796331	0.618174	0.461112
ENSG00000078043.16	PIAS2	30.1468	36.2559	24.9798	27.2385	21.9443	20.9422	20.3071	20.8518	22.4331	18.407	13.9314	16.565	15.1879	17.4452	21.7099	23.3488	32.5294	15.9939	17.7102	16.0667	11.1486	11.1271	11.5278
ENSG00000078053.17	AMPH	7.38288	6.61272	3.12247	0.785726	1.32195	0.625141	0.416813	0.490296	0.3159	0.507416	0.383804	0.335729	0.233129	0.234496	0.880131	1.89314	0.411764	0	0	0	0	0.309087	0
ENSG00000078061.14	ARAF	14.7658	12.5414	17.1736	22.786	22.7375	19.0668	62.5432	62.8104	63.4425	60.124	59.9202	55.6071	55.2596	56.1311	26.4039	19.247	18.7353	11.5156	18.2754	17.0631	14.3339	19.7816	17.0611
ENSG00000078070.13	MCCC1	7.38288	9.12099	0	29.8576	21.6799	16.5662	20.5615	19.245	19.5752	16.8402	15.9027	15.3417	16.7992	13.5865	14.9622	15.7762	22.2353	28.1493	26	22.1696	14.3339	20.3998	17.7528
ENSG00000078081.8	LAMP3	0.30762	0	0	2.09527	2.11511	2.81313	1.07384	0.930176	0.601365	0.599031	5.93031	8.99123	9.15547	7.78256	0.586754	0.631048	0.617646	0	0.502416	1.49458	14.3339	14.8362	24.6695
ENSG00000078098.14	FAP	0	0	0	0	0	0	0.102577	0.096962	0.049407	0.279317	1.60692	0.247731	0.340239	0.239991	0.293377	0	0	0	0	0.124548	0.398165	0	0
ENSG00000078114.19	NEBL	14.4581	12.7694	8.58679	0.523817	1.05756	0.625141	0.071391	0.053911	0.471628	0.070255	0.21232	0.126527	0.58465	0.23316	0.586754	2.52419	0.823528	0	0.062802	0	0	0	0
ENSG00000078124.13	ACER3	16.3039	13.6815	22.4019	55.5267	43.6142	45.9479	9.0974	12.4282	10.9312	10.2585	7.35083	7.60322	7.92937	9.85262	49.5803	44.8044	55.3823	89.2459	83.7779	95.9769	82.8184	81.599	78.0828
ENSG00000078140.14	UBE2K	173.19	164.178	191.251	172.86	149.38	189.73	87.5506	85.0548	95.1649	101.197	102.18	94.5351	101.981	98.363	199.496	190.261	182.823	111.957	88.3625	90.173	129.404	121.78	102.597
ENSG00000078142.13	PIK3C3	31.0696	33.0636	36.689	42.953	39.9228	41.2593	24.8684	22.6332	23.0978	19.3652	20.1535	24.4925	27.8948	26.9488	41.6595	37.8629	50.647	34.5468	34.5408	38.7345	38.2239	42.9631	32.2778
ENSG00000078177.14	N4BP2	26.4553	27.591	48.3983	23.5718	14.8058	26.2559	2.14188	2.20057	3.08146	2.40201	2.07647	2.43006	2.49242	2.23951	23.7635	18.9314	16.8823	11.1038	11.3077	14.1985	12.3431	11.4362	15.4472
ENSG00000078237.7	TIGAR	15.9962	16.2107	13.2705	51.8555	46.7274	40.0639	8.01615	7.67379	7.90991	7.21557	6.8093	6.60565	7.84998	7.66682	44.661	51.2325	62.6225	65.9874	58.1389	68.4454	39.9479	50.9063	41.2721
ENSG00000078246.17	TULP3	22.1486	25.7668	39.8115	33.7862	25.117	28.7565	10.816	10.5885	10.4399	11.1026	9.51845	10.0799	12.0938	9.98278	31.3913	30.9213	25.5294	12.1554	5.71499	10.4621	11.945	8.96353	11.0667
ENSG00000078269.15	SYNJ2	8.30574	7.98087	5.46432	8.11917	8.46046	10.3148	7.20563	8.25488	8.10372	8.42853	2.84382	2.32422	4.11731	3.86873	9.09468	7.25705	9.88234	20.4722	13.314	17.4368	17.9174	14.218	14.525
ENSG00000078295.17	ADCY2	63.0621	77.0724	20.2961	0.261909	0.793168	0	0.615715	1.47958	0.568511	3.82181	3.77792	2.78104	1.25855	2.62184	1.76026	2.83971	3.5	0	0.062802	0	0	0	0
ENSG00000078304.19	PPP2R5C	81.2117	94.6303	49.9595	131.738	129.286	143.157	85.8322	79.6092	90.16	80.6766	87.879	72.3747	79.3263	81.3044	146.982	124.001	132.38	96.2832	94.0146	99.016	72.8642	65.8356	65.9383
ENSG00000078319.10	PMS2P1	15.272	11.2601	6.04323	11.5959	13.9972	8.22585	19.8895	22.0065	19.2055	19.4728	18.8778	21.5426	19.2448	17.4497	9.37966	9.69975	10.0419	6.91169	6.58441	6.29627	5.12209	2.28005	2.99234
ENSG00000078328.22	RBFOX1	0	0	0	0	0	0	0.303692	0.102393	0.307341	0.027569	0	0.096304	0.018629	0.712694	0	0	0	0.319878	0	0	0	0	0
ENSG00000078369.18	GNB1	242.405	259.72	249.798	524.603	496.523	485.109	406.005	373.601	375.088	398.358	346.19	322.47	348.557	374.883	454.147	430.059	455.823	304.204	288.827	283.098	282.697	286.215	311.25
ENSG00000078399.19	HOXA9	0	0	0	0	0	0	0	0	0	0	0	0.029908	0	0	0	0	0	0	0.062802	0	0	0	0
ENSG00000078401.7	EDN1	3.69144	4.33247	0	8.11917	6.60973	6.87655	1.93762	0.992566	1.87116	1.52241	2.41113	2.09818	2.28033	1.84246	3.8139	1.89314	3.08823	0.639756	0.816426	1.49458	5.17615	6.18174	5.07223
ENSG00000078403.17	MLLT10	46.143	50.3935	24.1991	35.6196	21.4155	31.8822	21.3152	33.2753	19.3211	16.0805	15.0806	10.8662	12.3521	13.6386	32.2714	31.8679	34.1764	19.8324	18.2754	15.9422	13.1395	15.1453	15.9084
ENSG00000078487.17	ZCWPW1	0.61524	0.228025	7.02556	5.50008	7.13851	6.56398	2.04407	2.22154	1.34577	1.65076	1.67751	2.09187	3.06597	1.68659	5.86754	4.73286	8.0294	5.11805	7.47344	5.10648	4.77798	4.01813	3.45834
ENSG00000078549.15	ADCYAP1R1	2.15334	2.50827	14.8317	0	0	0	0	0	0	0.036089	0.067419	0	0.034534	0.046593	0	0	0	0	0	0	0	0.618174	0
ENSG00000078579.9	FGF20	0.30762	1.59617	0.780618	1.04763	0.528779	2.81313	0.643115	0.5043	4.97073	0.693997	0.278131	0.376006	0.427371	0.156283	4.69403	2.83971	2.67647	0	0.188406	0	0	0	0
ENSG00000078589.13	P2RY10	0	0	0	0	0	0	0.042309	0.034716	0.085766	0	0	0.040455	0	0	0.88013	0.315524	0	0	0	0	0	0	0
ENSG00000078596.11	ITM2A	45.2201	62.7068	35.1278	0.261909	0	0	0.285383	0.287525	0.767708	0.656024	0.040584	0.079765	0.124673	0.131515	0	1.26209	0.205882	0	0.062802	0	0	0	0
ENSG00000078618.22	NRDC	88.9022	101.471	142.072	180.717	167.887	224.426	87.6449	88.6496	93.6717	88.4867	100.439	88.6344	93.7989	92.2809	241.742	223.075	192.5	119.954	98.5364	111.471	143.339	135.071	121.272
ENSG00000078668.14	VDAC3	108.59	90.7539	38.2503	92.4537	80.3744	88.1449	59.9876	68.685	69.962	73.329	50.4589	47.196	49.2678	53.2875	101.215	80.143	86.0587	119.634	137.913	126.417	136.571	115.908	135.106
ENSG00000078674.18	PCM1	78.1355	82.545	106.945	235.456	196.441	251.307	43.3275	43.0892	46.9173	42.7152	35.7317	31.3489	37.6738	44.7923	264.039	249.579	231.206	185.209	143.691	142.982	104.717	108.49	115.278
ENSG00000078687.17	TNRC6C	42.4516	38.0801	17.9542	17.5479	16.6565	11.5651	5.68715	4.77335	4.06233	3.3914	4.57094	4.10956	5.77549	6.9552	14.6688	14.8296	13.5882	0.639756	1.57005	1.37003	1.99083	1.23635	1.15278
ENSG00000078699.22	CBFA2T2	11.6896	7.52482	6.24494	12.3097	9.84614	13.7531	13.9287	18.0628	13.7708	15.7516	14.5513	16.0136	11.5005	15.01	8.8013	9.15019	9.47058	10.8758	9.85992	8.34474	5.97248	8.65444	8.30001
ENSG00000078725.13	BRINP1	1.5381	1.8242	5.46432	2.09527	0.793168	0.625141	0.27014	0.563628	0.606559	0.462632	0.206815	0.19301	0.49593	0.147886	1.46688	0.315524	1.02941	0	0.062802	0.124548	0	0.309087	0
ENSG00000078747.16	ITCH	10.7667	18.242	106.002	24.3575	14.277	14.3782	20.8112	18.7827	23.964	23.4719	21.4506	19.9025	21.0743	23.2132	23.1768	19.247	17.2941	29.4288	19.2802	14.074	18.3156	21.0179	18.675
ENSG00000078795.17	PKD2L2	0	0	0	0	0.267667	0	0.066453	0	0	0	0	0.032385	0	0.03577	0	0.973406	0	0	0.263884	0.126334	0	0	0
ENSG00000078804.13	TP53INP2	2.15334	0.228025	0	12.0478	9.25363	6.25141	17.6141	16.9463	18.6183	17.6844	36.0477	35.1145	31.6261	31.7899	5.86754	6.31048	15.647	8.31682	4.96136	13.5758	11.5468	13.5998	15.9084
ENSG00000078808.19	SDF4	91.9784	82.317	56.2045	212.932	195.384	196.294	232.765	236.645	226.1	216.756	275.311	302.429	263.507	269.716	176.613	178.271	198.47	235.11	259.372	226.055	229.343	229.034	220.642
ENSG00000078814.17	MYH7B	0.30762	0.45605	0	0	0.264389	0	0.395859	0.046719	0.480971	0.069681	0.091778	0.520548	0.627315	0.511604	0	0.315524	0	0	0.069764	0	0.398165	0	0
ENSG00000078898.7	BPIFB2	0	0	0	0	0	0	0	0	0	0	0	0	0	0	0	0	0	0	0	0	0	0	0
ENSG00000078900.15	TP73	3.38382	2.28025	3.12247	0	0	1.87542	2.41454	3.29691	2.45641	3.73866	0.097232	0.265629	0.327879	0.1867	1.17351	0	0.617646	0	0	0	0	0	0
ENSG00000078902.16	TOLLIP	30.1468	21.8904	93.6741	81.7155	99.6748	78.1426	225.085	208.893	192.151	184.277	136.089	150.578	112.013	129.416	58.382	58.3719	71.8529	98.5224	119.261	111.222	89.9853	82.5263	85.9973
ENSG00000078967.13	UBE2D4	3.0762	2.05222	0.780618	17.5479	16.9209	13.4405	17.586	19.3718	24.0079	20.0028	21.4978	20.3691	19.4605	16.866	16.4291	14.5141	13.7941	21.1119	17.773	21.796	9.55597	16.3816	18.2139
ENSG00000079101.16	CLUL1	0.30762	0.45605	0	0	0	0	0	0	0	0.026794	0	0.098948	0	0.203225	0	0	0	0	0	0	0	0	0
ENSG00000079102.16	RUNX1T1	57.8326	69.3195	32.0053	4.19054	2.3795	4.68856	0.877671	0.126516	0.032331	0.547237	0.656089	0.274331	0.229385	0.017465	4.40065	1.89314	4.32352	0	0	0	0	0	0
ENSG00000079112.10	CDH17	0	0	0	0	0	0	0	0	0	0	0	0	0	0	0	0	0	0	0	0	0	0	0
ENSG00000079134.12	THOC1	21.2258	23.4866	21.0767	19.9051	9.7824	14.0657	13.9371	14.0089	13.8258	12.991	13.3952	13.4178	11.933	14.5156	11.7351	15.4607	16.8823	10.2361	9.2319	7.84655	11.5468	14.5271	10.1445
ENSG00000079150.18	FKBP7	2.15334	3.87642	2.34185	1.57145	1.32195	2.18799	3.56627	4.55818	5.74279	3.44419	3.22563	5.40854	5.04885	2.77038	0.88013	0.315524	1.85294	0.639756	1.25604	1.86823	0	0.309087	0
ENSG00000079156.17	OSBPL6	13.8429	12.5414	6.24494	3.40481	3.96584	1.56285	0.903402	1.67091	1.63416	2.0269	0.512332	0.390824	0.326662	0.338353	5.57416	3.15524	6.38234	3.19878	2.32368	2.11732	0.398165	0	1.61389
ENSG00000079215.15	SLC1A3	13.2277	17.7859	9.36741	8.38107	3.70145	9.37711	18.689	23.0444	18.7131	20.7485	19.7662	20.1676	21.0798	31.5165	8.21455	6.31048	7.41175	25.5902	25.7488	26.7779	43.7982	43.5813	37.5806
ENSG00000079246.16	XRCC5	446.664	480.676	529.259	380.291	409.803	370.396	174.713	150.093	155.977	161.136	163.954	140.334	166.551	132	360.853	351.494	344.029	163.458	186.648	168.389	167.628	173.707	192.514
ENSG00000079257.8	LXN	0.92286	2.05222	0	7.33344	7.13851	7.18912	9.3576	12.7451	9.62022	8.78	13.9638	11.348	12.5239	12.1217	3.8139	4.73286	6.17646	9.91621	3.89373	4.85739	9.95413	8.65444	14.0639
ENSG00000079263.19	SP140	0	0	0.780618	6.54771	6.08106	9.06455	1.27588	2.03275	2.30881	2.46152	0.885812	1.86154	0.882092	1.96118	5.57416	4.41733	3.08828	7.99712	6.41345	6.76476	12.4894	7.75736	7.60848
ENSG00000079277.22	MKNK1	7.07526	8.20889	4.68371	127.549	97.824	97.2094	141.377	110.983	116.684	103.683	78.2516	63.5592	65.7501	79.7314	97.4011	101.914	115.088	78.69	82.3963	77.5937	52.1596	65.5265	61.3279
ENSG00000079308.19	TNS1	0	0.684074	2.34185	9.1668	7.66729	9.68969	17.5783	25.5636	17.2383	27.4683	17.0437	16.5201	17.0756	16.6427	10.2682	4.73286	5.7647	7.99695	9.60871	11.8321	11.1486	22.2543	16.6
ENSG00000079313.15	REXO1	3.38382	7.06877	17.1736	5.50008	6.60973	3.75085	38.0509	33.7228	38.3795	32.2424	36.1311	43.0401	27.5649	27.3407	6.16091	7.57257	3.70588	2.55902	2.63768	3.6119	2.78716	1.85452	2.99723
ENSG00000079332.15	SAR1A	62.4469	67.8043	62.4494	85.906	86.1909	80.6432	38.1905	42.6437	40.7599	43.196	40.8543	36.9591	43.675	42.6736	85.3726	78.2499	77.8234	39.6649	52.1616	53.5884	55.7431	51.7926	47.6153
ENSG00000079335.20	CDC14A	0	1.14012	4.6837	2.61909	1.85072	0.937712	2.12497	2.91782	2.94114	2.5779	2.05208	3.46141	3.07253	2.43116	1.17351	0.631048	1.85294	0.959634	0.31401	0.622742	0	1.54544	0.461112
ENSG00000079337.16	RAPGEF3	2.76858	3.6484	7.02556	1.04764	1.85072	2.50056	4.55331	5.86274	3.0938	4.22462	6.63745	5.64658	5.95137	6.5134	1.76026	1.89314	2.2647	4.47829	5.02416	7.59745	3.58349	4.01813	3.6889
ENSG00000079385.23	CEACAM1	0.92286	0	0.780618	0.261909	0.264389	0	0	0.057172	0	0.040243	0.271107	0	0.037206	0.119112	0.293377	0	0.617646	0	0	0.249096	0.79633	0	0.230556
ENSG00000079387.14	SENP1	28.301	21.8904	38.2503	27.5004	16.9209	33.1325	4.09389	5.24163	4.57782	7.40165	6.39524	5.79842	4.42245	6.48944	19.6562	15.4607	18.7353	14.7144	9.73432	11.0848	12.3431	10.509	13.6028
ENSG00000079393.20	DUSP13	3.38382	5.01654	1.56123	0.261909	0.264389	0.312571	0.065565	0.477624	0.221283	0.051272	0.434558	0.082768	0.109958	0.143157	0.293377	0	0	96.923	95.0195	93.4113	73.6606	73.8718	74.4696
ENSG00000079432.8	CIC	6.1524	4.10445	11.7093	24.8813	24.0594	23.4428	86.3628	75.2052	73.5308	67.2107	84.2365	87.023	70.3769	75.32	32.5648	32.499	30.0588	7.67707	7.41064	10.213	14.7321	8.65444	9.45279
ENSG00000079435.10	LIPE	7.99812	9.34902	2.34185	2.61909	1.58634	3.43828	4.34952	4.15902	5.13671	4.6957	8.40474	4.85626	4.28836	5.36479	3.22715	3.47076	2.2647	0	0	0.249097	0	0	0
ENSG00000079459.13	FDFT1	433.129	460.05	151.44	72.2868	77.4661	82.8275	135.592	127.691	136.775	138.49	145.493	132.424	142.832	157.495	86.8395	103.288	101.906	111.318	102.179	87.1839	87.5964	91.1807	93.3751
ENSG00000079462.8	PAFAH1B3	77.5202	83.9131	156.904	23.5718	24.0594	27.5062	42.6617	55.1248	54.6958	51.0035	39.1249	41.3002	43.8956	43.5686	28.7509	22.4022	31.9117	9.91621	7.34784	7.34835	7.16697	5.87266	5.07223
ENSG00000079482.14	OPHN1	3.84227	3.19235	3.90309	12.0478	8.78974	11.4937	5.45338	5.80782	5.36643	6.21676	5.02212	3.76683	5.64558	4.69282	10.8549	12.8651	16.8832	2.55902	2.81718	1.61915	2.78716	3.70905	1.38384
ENSG00000079557.5	AFM	0	0	0	0	0	0	0	0	0	0	0	0	0	0	0	0	0	0	0	0	0	0	0
ENSG00000079616.13	KIF22	86.4412	75.2482	47.6177	21.2146	19.036	18.7542	35.4824	38.0345	32.9192	34.0823	14.8844	13.5528	15.847	14.8959	15.8423	13.252	12.9706	14.3945	15.0097	11.2094	5.97248	6.18174	8.30001
ENSG00000079689.14	SCGN	0	0	0	0	0	0	0	0	0	0	0	0	0	0	0	0	0	0	0	0	0	0	0
ENSG00000079691.18	CARMIL1	18.4572	23.2585	27.3216	17.286	15.3346	17.8165	7.00279	6.71246	7.64276	6.79113	5.49898	4.91336	6.57461	5.64433	19.6562	26.1885	20.3823	10.2361	10.2367	8.34474	3.58349	5.56357	4.84167
ENSG00000079739.17	PGM1	90.4403	93.4902	37.4696	82.5012	60.0164	62.2015	75.4629	76.508	78.6691	83.4851	60.2912	59.9598	60.2602	66.0154	89.1865	71.6239	78.4411	5.7578	9.48311	7.22381	2.38899	4.01813	2.30556
ENSG00000079785.16	DDX1	183.649	224.148	209.206	155.574	139.069	195.044	43.1197	43.6658	43.7131	49.4098	42.3248	37.3613	42.6401	41.0985	193.335	169.752	149.47	85.4074	81.7682	77.22	111.884	96.4352	96.1418
ENSG00000079805.18	DNM2	86.7488	95.5424	29.6635	262.956	240.066	224.738	335.636	302.971	321.203	296.992	278.591	295.137	264.643	273.768	267.853	232.541	241.911	152.902	147.899	163.782	141.349	142.799	111.128
ENSG00000079819.19	EPB41L2	119.664	130.202	64.0106	122.835	126.114	122.84	44.7154	49.4725	40.2109	40.3569	23.7187	19.9887	23.9489	25.0004	115.59	122.423	119	53.0997	54.1354	70.3698	33.844	35.2359	31.125
ENSG00000079841.18	RIMS1	0.92286	1.14012	4.6837	0.261909	0	0	0	0	0	0.017184	0	0	0	0.049374	1.76026	0	0.205882	0.319878	0.062802	0	0.398165	0	0
ENSG00000079931.15	MOXD1	1.23048	1.36815	3.12247	0.785726	0.264389	0.312571	0.33137	0.248896	0.479859	0.130657	0.721968	0.848082	1.02718	0.72135	0	0	0.411764	0	0.251208	0	0	0	0.230556
ENSG00000079950.14	STX7	23.0715	25.9948	16.393	124.094	131.322	132.842	88.7216	71.5541	87.6195	76.8404	88.6852	73.2654	87.1856	83.1775	105.322	112.642	121.031	71.6526	71.7827	88.803	91.0964	80.0536	73.488
ENSG00000079974.18	RABL2B	48.9907	40.5619	19.345	42.3829	41.1456	34.7027	19.1192	17.2844	14.584	15.5685	15.0921	13.2314	18.2651	13.3726	29.2446	28.0555	29.8607	42.2852	51.8082	59.3745	35.405	36.6591	39.1775
ENSG00000079999.14	KEAP1	43.9897	38.3082	14.0511	45.3102	52.6135	50.949	69.5517	67.7968	69.8358	67.1741	70.8019	73.7455	69.9983	69.2624	46.9403	44.1733	50.2352	56.6184	62.2368	53.0576	82.8184	76.0354	68.9362
ENSG00000080007.8	DDX43	0.61524	1.36815	0	0.523817	1.58634	1.25028	0.204526	0.291411	0.052596	0.270302	0.151427	0.166383	0.206956	0.312224	0	0.315524	0.823528	0	0	0	0	0	0
ENSG00000080031.10	PTPRH	0	0	0	0	0.264389	0	0.047339	0.166946	0.036938	0	0.023034	0.154188	0	0.223887	0	0	0	0	0.439614	0.124548	0	0	0.230556
ENSG00000080166.16	DCT	0	0	0	0	0	0	0	0	0	0	0	0.210046	0.017078	0	0	0	0	0	0	0	0	0	0
ENSG00000080189.15	SLC35C2	19.6877	28.7311	15.6124	46.8816	44.4174	40.009	54.2437	57.0028	54.9565	58.9428	71.2299	64.3576	65.6853	73.4398	43.1264	32.8145	30.6764	38.0655	37.9952	27.027	26.6771	29.6724	29.5112
ENSG00000080200.10	CRYBG3	15.381	10.0331	7.02556	41.9054	21.6799	52.5118	5.81774	5.36707	5.3429	6.25792	4.92907	4.08937	4.97745	5.10379	74.5177	59.9495	55.3823	26.5499	19.9082	19.0559	24.6862	39.5632	17.9834
ENSG00000080224.17	EPHA6	0	0.228025	0	0	0.793168	0	0	0.063208	0	0.072529	0.03051	0	0	0.016556	0	0	0.205882	0	0	0	0	0	0
ENSG00000080293.10	SCTR	0	0	0	0	0	0	0.923137	0.704768	0.931335	0	0	0	0.105896	0	0	0	0	0	0	0	0	0	0
ENSG00000080298.15	RFX3	18.1496	15.5057	3.90309	11.2621	8.98924	16.5662	2.0243	2.40946	2.22122	2.80125	3.80379	2.54783	2.73608	3.39216	11.4417	12.9365	15.0294	2.23915	3.26571	3.98555	4.37982	2.4727	4.38056
ENSG00000080345.18	RIF1	130.738	147.304	144.414	145.359	123.205	180.041	6.77818	8.21771	6.19948	8.38442	5.65286	5.05529	6.55606	5.65549	134.66	147.981	131.559	69.4135	49.5508	54.4276	73.6606	66.7628	71.4723
ENSG00000080371.6	RAB21	18.4572	23.9426	18.7348	72.0249	64.2466	60.0135	33.5159	31.5828	35.922	43.565	37.4817	33.0218	36.1154	35.2314	48.7005	52.6925	60.9411	47.6618	46.3479	45.0865	46.1872	46.6722	50.4917
ENSG00000080493.18	SLC4A4	0	0.684074	0.780618	0.261909	0.264389	0.625141	0.139598	0.325976	0.180434	0.282826	0.053864	0.088615	0.142061	0.062088	0.293377	0	0.617646	0	0	0	0	0	0
ENSG00000080503.24	SMARCA2	15.0734	13.2254	14.0511	147.193	133.334	176.746	48.453	59.3194	57.2887	66.6545	46.0986	47.4729	47.3256	41.7465	201.256	218.027	187.681	131.47	120.831	109.852	107.903	86.5444	82.539
ENSG00000080511.5	RDH8	1.84572	0.45605	0	0	0	0	0	0	0	0	0	0	0	0	0	0	0	0	0	0	0	0	0
ENSG00000080546.13	SESN1	20.6105	24.1706	31.2247	6.0239	6.87412	5.93884	4.0428	3.38219	4.02917	3.47956	4.43469	3.5248	3.52883	3.47837	9.68143	9.78124	7.41176	31.0282	29.7054	38.2364	10.7505	10.1999	13.1417
ENSG00000080561.14	MID2	4.6143	3.6484	2.34185	17.5479	9.78241	13.7531	8.01659	9.13111	6.90463	7.60734	6.92462	6.28339	6.18781	5.73681	12.0284	13.883	11.5294	0	0.31401	0.871839	0	0	0.230556
ENSG00000080572.13	DNAAF6	0.30762	0	0	0	0	0	0	0	0	0.041546	0	0	0	0	0	0	0	0	0	0	0	0	0
ENSG00000080573.7	COL5A3	3.0762	1.59617	0.780618	0	0	0	0.037658	0.018959	0	0.039281	0.320681	0.126386	0.197431	0.299213	0	0	0.205882	0.319878	0.188406	0.373645	0	0.927262	0.461112
ENSG00000080603.17	SRCAP	0.67682	1.34345	17.9542	4.00158	2.92994	0.947058	89.181	85.421	85.682	74.9798	93.769	88.1458	81.7898	86.0903	4.27035	2.67738	2.5982	12.1554	1.86481	1.18287	3.68007	1.23684	3.7501
ENSG00000080608.10	PUM3	159.04	178.087	202.961	61.0247	65.3042	73.4541	12.7134	15.8508	14.1419	14.3985	11.2894	8.7483	13.5332	16.3899	78.0382	68.1531	74.5293	44.7829	41.3865	40.2291	52.1596	49.1449	49.5695
ENSG00000080618.17	CPB2	0.30762	0	0	0	0	0	0.031554	0	0	0.040198	0	0	0	0	0	0	0	0.639756	0.062802	0.498193	0	0.618174	0
ENSG00000080644.16	CHRNA3	1.5381	1.14012	2.34185	0	0	0	0.020393	0.061632	0	0.063857	0	0	0	0.044657	0	0	0	0	0.125604	0	0	0	0
ENSG00000080709.16	KCNN2	1.84572	1.36815	0.780618	0	0	0	0.030783	0.075524	0.090965	0.377697	0.029955	0.261714	0.180521	0.024618	0	0	0	0	0	0	0	0	0
ENSG00000080802.19	CNOT4	16.6115	11.4609	19.5154	30.1195	29.3472	33.7576	11.7925	9.99592	11.213	11.0528	13.1393	10.3678	11.6495	12.269	30.2178	39.125	39.3235	16.9535	17.0822	12.2057	21.1028	19.1634	19.5973
ENSG00000080815.19	PSEN1	21.5334	17.3299	17.9542	152.169	129.551	136.593	166.518	133.875	138.744	142.421	156.427	140.278	134.614	145.875	120.578	118.321	111.794	63.3358	62.3624	57.915	71.6697	64.9083	92.914
ENSG00000080819.9	CPOX	7.99812	16.6458	3.90309	9.95253	7.93168	7.18912	30.7913	36.3674	30.4515	40.1399	26.2753	35.8027	24.9254	30.8649	6.74767	6.31048	9.05881	7.67707	9.1691	9.83932	6.76881	5.25448	8.30001
ENSG00000080822.17	CLDND1	5.22954	10.2611	15.6124	9.69062	14.5414	12.1903	31.1577	35.2866	26.1237	32.3766	37.5838	30.5527	27.8077	26.7437	5.28078	5.3639	9.88234	8.6367	7.28504	13.0776	13.9358	7.72718	14.0639
ENSG00000080823.23	MOK	1.23048	1.14012	0.780618	2.88099	6.60973	3.12571	2.4516	1.58033	1.46038	2.77352	2.09427	2.66134	3.19783	1.71502	2.64039	2.83971	4.52941	2.8789	1.50725	1.74576	0.796331	1.23635	1.61389
ENSG00000080824.19	HSP90AA1	5253.05	5324.49	7293.61	2744.22	2980.91	3003.44	386.003	383.04	407.667	435.714	340.739	335.812	356.508	339.372	3719.54	3421.33	3245.75	1662.33	1839.15	1735.6	2135.53	2057.74	2301.15
ENSG00000080839.12	RBL1	4.92192	6.61272	6.24494	17.7183	14.8058	18.7512	5.01201	6.3462	5.33546	8.18148	3.83659	3.88944	3.89585	3.13401	17.3092	15.4607	14.6176	9.59634	6.65702	7.722	6.37064	5.25448	5.7639
ENSG00000080845.18	DLGAP4	26.1477	27.591	63.23	36.9291	42.3023	42.5096	53.6907	55.1173	48.1504	49.1966	51.5274	50.8729	48.9781	43.7129	43.4198	41.3336	37.8823	21.1119	26.1884	20.3014	20.7046	20.3998	20.2889
ENSG00000080854.16	IGSF9B	10.4591	15.0496	3.90309	1.04763	0.264389	0.625141	0.2337	0.236111	0.754392	0.64477	0.417142	0.253709	0.413089	0.725956	1.46688	0	0.205882	0.319878	0.062802	0	0	0	0.461112
ENSG00000080910.13	CFHR2	0	0	0	0	0	0	0	0	0	0	0	0	0	0	0	0	0	0	0	0	0	0	0
ENSG00000080947.15	CROCCP3	1.84572	1.36815	0	0.52358	0.264389	0.937712	4.88602	4.26029	3.74897	5.30182	7.95041	2.90768	3.46343	3.04377	1.46688	1.57762	1.44118	0.639756	0.125604	0.498193	0	0.618174	0.230556
ENSG00000080986.13	NDC80	44.9125	45.605	42.1533	24.3575	24.3238	30.0068	7.60822	8.51964	8.0646	7.80433	2.73557	2.45711	2.98142	2.6463	16.1357	22.0867	19.5588	2.23915	1.13044	1.24548	0.398165	0.309087	1.15278
ENSG00000081014.11	AP4E1	7.07526	5.01654	0	21.4765	18.2429	14.608	4.9729	5.31168	5.38023	5.39226	5.65973	6.20204	6.29509	6.24948	11.4417	11.3589	12.9706	8.31682	11.3044	11.3339	11.1486	12.9817	11.5278
ENSG00000081019.13	RSBN1	55.3716	58.1463	7.80618	34.5719	39.6584	38.1336	7.76855	5.75809	6.88136	8.72228	8.63321	9.13666	9.84779	7.58347	33.1516	44.1733	42.6176	31.9878	22.3575	25.4079	26.2789	35.545	24.4389
ENSG00000081026.19	MAGI3	5.84478	7.75284	6.24494	19.1193	24.0594	25.3182	4.81399	3.64951	3.77507	4.3298	3.12434	2.943	3.60657	3.33295	23.7635	26.504	29.8529	4.47829	2.26087	3.11371	3.18532	3.09087	1.84445
ENSG00000081041.9	CXCL2	0	0.228025	0	0.266738	0	0.318001	0.733272	1.67873	0.472662	0.80717	5.5042	6.75039	4.43687	3.43065	0	0.320115	0.419002	1.98656	1.15466	2.13272	33.7103	37.6784	42.0689
ENSG00000081051.8	AFP	0.61524	0.228025	0	0	0	0	0	0.250967	0	0	0	0	0	0	0	0	0	0	0	0	0	0	0
ENSG00000081052.13	COL4A4	0.61524	1.14012	0.780618	0.261909	0.264389	0.312571	0.202614	0.179489	0.128362	0.198001	0.414189	0.429841	0.430957	0.397553	1.46688	0.946571	0.205882	0	0	0	0	0	0
ENSG00000081059.20	TCF7	7.07526	8.89297	5.46432	10.7383	13.4839	11.5651	6.40996	8.31302	5.05584	7.30752	3.75722	4.47956	5.4296	5.94113	8.21455	7.57257	11.1176	2.23915	1.13044	0.498193	0	0	0
ENSG00000081087.15	OSTM1	23.0715	30.0993	24.1991	89.5727	83.8114	85.3318	77.1513	67.0359	80.9616	73.127	72.3147	94.06	69.061	85.0097	69.2369	80.143	89.5587	88.9261	82.1451	87.5575	70.8734	76.0354	76.7751
ENSG00000081138.14	CDH7	1.84572	3.19235	1.56123	0	0	0	0	0	0	0.019646	0	0	0	0.005161	0.880131	1.57762	0.205882	0	0	0	0	0	0
ENSG00000081148.12	IMPG2	0	0	0	0	0	0	0.055308	0.048723	0.028055	0.028849	0.100926	0.039785	0.01381	0.007578	0.293377	0.315524	0	0.959634	0.062802	0	0	0	0
ENSG00000081154.12	PCNP	93.5165	85.9653	37.4696	64.9533	54.4642	58.4507	71.4802	60.7426	63.9059	72.5739	61.809	59.1931	73.8666	58.1729	61.9025	60.265	50.4411	59.1774	39.0001	43.9656	35.4367	42.3449	37.5806
ENSG00000081177.18	EXD2	4.30668	5.01654	0.780618	10.2144	6.60973	9.37712	18.7989	16.302	18.6177	16.2318	17.0367	14.3085	14.4171	20.1988	9.09468	11.9899	11.5294	5.11805	4.52175	5.35558	2.78716	2.78179	2.99723
ENSG00000081181.8	ARG2	30.4544	24.0062	3.96712	19.1193	13.4839	14.0657	14.3164	18.1196	15.1136	14.7891	15.4688	18.8592	19.513	19.4436	7.96347	15.5423	11.7353	3.83853	2.32705	2.49097	11.6015	10.509	13.6028
ENSG00000081189.16	MEF2C	0.92286	2.28025	2.34185	41.1196	27.2321	30.3193	20.0951	23.2174	14.458	16.1525	7.69338	5.55642	6.7837	9.63568	48.7005	45.751	49.8235	39.6649	31.5266	34.4999	7.16697	10.509	5.99445
ENSG00000081237.20	PTPRC	0.30762	0.228025	0.780618	1.83336	0.793168	2.50056	0.686027	0.23866	0.569347	0.445052	0.435774	0.6451	0.850229	0.965846	17.6026	12.3054	14.6176	259.101	250.454	244.239	301.809	309.396	334.306
ENSG00000081248.12	CACNA1S	0	0.684074	0	0	0	0	0	0	0	0	0	0	0	0	0	0	0	0	0	0	0	0	0
ENSG00000081277.13	PKP1	0	0	0	0	0	0	0.170863	0	0	0.029583	0.032283	0.095414	0.044163	0.159392	0	0	0	0	0	0	0	0	0
ENSG00000081307.14	UBA5	20.3029	18.242	6.24494	27.7623	19.6884	21.1438	37.997	33.5155	33.5917	34.6564	28.107	31.5083	32.9644	36.1942	22.4994	19.26	22.7225	20.1523	17.9412	18.0098	9.95413	12.6726	9.22223
ENSG00000081320.11	STK17B	14.1505	12.9974	7.02556	42.4292	38.0721	41.8845	10.8603	10.7668	12.5774	10.6154	8.06765	8.27287	9.11006	9.83966	45.7668	43.8578	52.7058	7.03731	4.52175	5.60468	10.7505	10.1999	11.2972
ENSG00000081377.17	CDC14B	26.7629	31.2394	35.8985	17.0241	16.3921	18.1291	19.4177	16.8326	19.0324	18.9377	17.5176	17.7816	17.6656	16.5851	16.1357	20.509	18.3235	7.99695	6.0918	5.23103	3.18532	1.85452	4.84167
ENSG00000081386.13	ZNF510	11.3819	13.4535	5.46432	8.38107	5.55218	5.3137	3.69032	3.7674	3.89302	3.96013	4.46423	2.9195	5.26324	4.0564	7.92117	8.51914	9.05881	4.79817	4.58455	4.60829	5.57431	2.4727	1.84445
ENSG00000081479.15	LRP2	0.61524	0.45605	0	2.61909	3.43706	0.937712	0.090384	0	0.015182	0.011362	0.015453	0.015218	0.053468	0.012941	3.22715	5.04838	6.79411	0	0	0	0	0	0
ENSG00000081665.14	ZNF506	2.4544	4.82165	13.2705	7.898	6.60973	2.83263	5.71633	5.01587	6.5709	4.83961	2.66345	4.9325	5.77981	3.04054	5.87053	6.31076	5.62201	2.59602	2.45574	1.61937	3.58349	0.618174	0.922224
ENSG00000081692.13	JMJD4	7.6905	7.75284	39.0309	11.7859	15.0702	7.18912	16.2675	16.6093	17.5919	16.3704	13.6994	14.2792	12.0689	14.0419	10.8549	10.7278	7.41176	7.03731	9.2947	5.48013	10.7505	6.18174	7.8389
ENSG00000081721.12	DUSP12	9.84384	16.4178	0	11.2621	11.1044	10.6274	16.001	20.2732	20.5961	21.9	18.8309	17.3049	16.0193	16.843	14.0821	11.6744	10.0882	6.39756	7.34784	7.722	7.56514	8.34535	3.68889
ENSG00000081760.17	AACS	38.7601	42.8687	120.215	45.834	40.7159	42.8222	32.636	31.5026	30.0356	34.53	39.4007	40.0271	37.4118	40.9885	28.1642	41.9647	40.147	12.1554	11.2416	7.722	7.96331	8.34535	11.5278
ENSG00000081791.9	DELE1	30.4544	37.168	24.1991	65.2152	52.0847	58.7633	83.9986	70.3131	69.4093	67.515	73.0192	67.4353	70.7754	70.9268	65.1296	57.4253	60.1176	30.7083	38.372	45.7093	29.0661	21.6361	26.5139
ENSG00000081800.9	SLC13A1	0	0	0	0	0	0	0	0	0.016083	0	0	0	0	0	0	0	0	0	0	0	0	0	0
ENSG00000081803.16	CADPS2	19.9953	15.2777	23.4185	2.88099	1.85072	3.1257	1.56556	1.43527	1.61801	0.946977	0.707162	0.584115	0.490651	0.712231	0.88013	1.26209	2.47058	1.27951	0.062802	0.74729	0	0	0
ENSG00000081818.4	PCDHB4	0.30762	0	0	0	0.264389	0.312571	1.44523	0.783479	0.614204	0.339993	0.845941	1.2649	1.61329	0.529996	0	0.315524	0	0	0	0	0	0	0
ENSG00000081842.18	PCDHA6	0	0	0	0	0	0	0.216874	0.299211	0.156057	0.121111	0.325146	0.210051	0.560309	0.211267	0	0	0	0	0	0	0	0.309087	0
ENSG00000081853.15	PCDHGA2	0	0	0	0	0	0	0.137351	0.175403	0.053642	0.252812	0.172701	0.318905	0.107109	0.286768	0	0.315524	0	0	0	0	0	0	0
ENSG00000081870.12	HSPB11	42.4516	45.605	10.148	73.8582	63.189	70.3284	38.9976	39.5757	42.8607	45.27	38.0055	35.992	39.1641	41.8016	34.9118	41.6491	56.4117	31.348	25.2464	29.3934	20.7046	17.9271	22.5945
ENSG00000081913.14	PHLPP1	31.0696	30.5553	60.1076	11.524	8.72485	10.94	6.0382	5.35069	7.19166	5.7503	3.86157	6.25315	4.06749	4.48583	10.8549	11.0433	11.9412	5.43792	7.15943	7.34835	8.36147	6.18174	5.07223
ENSG00000081923.15	ATP8B1	3.0762	1.73535	1.56123	0.523817	0.793168	2.18799	1.27001	2.34708	3.11143	3.26482	2.4045	1.67748	1.84624	2.56577	0.88013	1.57762	0.823528	1.59939	0	0.373645	0	0	0
ENSG00000081985.13	IL12RB2	1.5381	0	0	1.04841	0	0	0.075649	0.032647	0.036878	0.022544	0	0	0.031882	0.011842	0.340148	0.473286	0.823528	0.959634	0	0.140539	0	0	0.230556
ENSG00000082014.17	SMARCD3	10.4591	8.20889	3.12247	32.2148	47.0613	44.0724	69.3356	49.7637	61.9461	52.4245	55.9596	60.082	55.7309	52.0376	35.792	42.9112	39.9411	8.6367	4.71015	1.74368	1.99083	3.70905	1.84445
ENSG00000082068.9	WDR70	33.8005	29.3305	14.8317	24.7952	33.2356	34.5368	16.4988	14.9813	13.3012	22.0763	17.5825	18.3877	15.8858	11.5438	28.5954	16.1606	18.8513	18.0958	17.9421	18.0931	15.0859	12.6968	16.1755
ENSG00000082074.19	FYB1	0	0.228025	3.12247	119.43	122.148	127.216	16.7633	11.5743	11.2483	9.39583	13.6823	11.3753	14.9052	16.795	212.992	202.882	235.529	197.365	180.367	206.626	104.717	100.144	104.442
ENSG00000082126.18	MPP4	0	0	0	0	0	0	0	0	0	0	0	0	0	0.042457	0	0	0	0	0.063265	0	0	0	0
ENSG00000082146.13	STRADB	12.6124	22.3464	7.80618	15.4526	23.0019	11.8777	15.405	15.9156	24.0979	16.6068	15.5666	18.0224	12.8583	16.53	11.7351	15.1451	18.9412	17.5933	17.2706	13.5758	11.5468	11.4362	7.8389
ENSG00000082153.18	BZW1	204.875	219.132	106.945	211.884	224.995	195.044	121.798	134.231	132.494	145.078	113.201	105.734	120.331	115.912	158.423	162.495	175.206	267.098	251.397	238.759	232.927	235.834	217.875
ENSG00000082175.15	PGR	0.30762	0	0	0	0	0	0	0	0.054233	0	0.008516	0	0	0	0	0	0	0	0	0	0	0	0
ENSG00000082196.21	C1QTNF3	0.92286	0.228025	0.780618	0	0	0	0.497999	0.151478	0.016198	0.445906	1.04071	0.841079	0	0.713976	0	0.631048	0	0	0	0	0	0	0
ENSG00000082212.13	ME2	17.2267	28.7212	45.2758	33.7862	34.3706	36.2582	25.0379	21.7677	27.1087	27.3462	24.7932	21.7899	23.5114	23.6694	34.9118	37.5473	40.147	35.5064	26	35.4963	34.6404	50.3812	44.0362
ENSG00000082213.18	C5orf22	20.9182	27.135	9.36741	31.1671	27.7609	30.9445	24.9613	23.1235	25.1914	24.7951	19.974	21.4383	21.3608	19.9708	20.5364	24.9264	24.2941	18.233	13.5652	13.3267	18.3156	19.4725	15.2167
ENSG00000082258.13	CCNT2	34.4534	29.4152	10.148	23.5718	20.0936	20.3171	18.6403	17.8575	21.0907	20.1638	15.415	19.0704	19.7986	18.1271	19.6562	22.4022	22.4411	15.3541	12.4976	14.9458	13.9358	15.1453	12.2195
ENSG00000082269.17	FAM135A	10.1515	13.2254	10.148	34.5719	29.6116	34.6953	10.4697	7.10261	12.4864	10.6472	9.12194	9.20052	8.58016	8.13481	37.8456	36.9163	33.7647	14.7144	11.116	13.2021	13.1395	17.9271	16.3695
ENSG00000082293.13	COL19A1	0	0	0	0	0	0	0	0	0	0	0.01284	0	0	0	0.293377	0	0	0	0	0	0	0	0
ENSG00000082397.18	EPB41L3	6.46002	8.43692	21.0767	130.692	109.193	139.094	143.103	122.479	123.456	128.244	173.177	166.199	160.782	192.615	151.089	121.792	121.059	19.1927	19.4058	16.814	52.956	37.3995	36.6584
ENSG00000082438.18	COBLL1	2.76858	1.36815	2.34185	5.23817	1.85072	4.37599	0.563792	1.07518	0.402633	0.693042	1.0104	0.878282	0.258519	0.335281	2.34701	2.83971	5.55882	0.639756	0.125604	0.373645	0	0	0
ENSG00000082458.12	DLG3	42.4516	44.6929	52.3014	0.261909	1.32195	0.625141	0.609126	0.618852	0.247919	0.303465	1.43591	0.342024	0.30944	1.10122	2.34701	0.946571	1.02941	0	0	0	0	0	0
ENSG00000082482.14	KCNK2	0	0.684074	0	0.261909	0.793168	0.937712	0.471806	0.27413	0.157389	0.354426	0.254855	0.029744	0.761859	0.318758	2.05364	0.946571	0.823528	0	0.062802	0.124548	0	0	0
ENSG00000082497.12	SERTAD4	8.30574	9.80507	5.46432	0.785726	0.264389	0	0.206269	0.567826	0.132609	0.141305	0	0.032473	0.067266	0	0.293377	1.89314	2.05882	0.639756	0	0	0	0	0
ENSG00000082512.15	TRAF5	11.0743	8.20889	3.90309	4.45245	1.32195	2.60257	1.7041	2.32714	1.9398	1.33706	0.398647	0.512098	0.47201	0.619465	4.98741	1.57762	3.5	3.51866	4.27054	3.6119	12.3431	16.0725	12.9111
ENSG00000082515.18	MRPL22	81.5193	93.0341	14.8317	38.7625	44.6818	47.5107	23.2503	24.7033	25.9564	25.4032	23.2616	20.0607	26.8497	26.2737	46.9403	44.1733	47.7646	31.348	32.0918	37.6136	29.0661	32.4542	24.9
ENSG00000082516.9	GEMIN5	9.84384	18.014	13.2705	18.3336	12.6907	15.6285	6.18525	5.13166	6.64995	7.05494	4.63107	4.46843	4.73705	5.03539	17.0159	17.3538	14.8235	9.59634	5.96619	7.722	7.16697	5.25448	4.15001
ENSG00000082556.14	OPRK1	1.84572	1.59617	2.34185	0.523817	0	0.312571	0.094968	0.096167	0.08476	0.124499	0.069703	0	0	0.047708	1.46688	0.631048	1.02941	0	0	0	0	0	0
ENSG00000082641.16	NFE2L1	63.0621	58.8304	72.5974	80.9298	74.2934	77.5175	275.621	278.747	262.932	271.533	328.927	289.965	296.027	310.124	85.9594	79.1965	70.4117	71.0129	69.9615	69.9962	70.8734	67.6901	74.239
ENSG00000082684.16	SEMA5B	9.53622	14.3656	10.9286	0	0.793168	0.312571	0.039447	0	0.048345	0	0	0.042208	0	0.017403	1.46688	1.57762	1.64706	0	0	0	0	0	0
ENSG00000082701.17	GSK3B	31.3772	37.3961	27.3216	54.477	50.7627	52.8244	50.9335	45.3967	53.237	46.7519	44.9859	50.8546	42.0305	49.3864	59.5555	57.4253	50.0293	49.2612	40.3189	42.7201	44.5945	45.1267	50.7223
ENSG00000082781.12	ITGB5	254.709	172.387	50.7401	177.05	209.925	207.547	438.016	372.304	432.328	361.266	186.379	187.216	154.828	140.277	150.502	179.849	189.617	247.905	289.517	292.689	130.598	130.126	168.536
ENSG00000082805.20	ERC1	26.7629	28.7311	54.6432	110.264	105.227	128.154	31.1518	23.6683	26.1222	26.681	27.2791	22.5491	25.1563	21.1145	165.465	152.082	134.235	31.6679	33.5991	29.6425	46.9835	47.9085	59.714
ENSG00000082898.19	XPO1	158.732	193.149	125.679	86.2039	70.0705	82.8312	36.1614	35.1387	40.7391	38.5535	29.7358	26.0547	31.8422	30.6091	103.863	89.3177	90.9999	64.2955	43.9614	52.3103	62.1138	63.3629	47.7251
ENSG00000082929.8	LINC01587	0	0	0	0	0	0	0	0	0.094897	0	0	0	0.222603	0	0	0	0	0	0	0	0	0	0
ENSG00000082996.20	RNF13	19.6877	16.4178	21.0767	100.049	90.9499	101.273	75.365	71.0329	77.9719	75.7857	56.2893	52.9642	62.6418	53.7214	121.165	98.4434	87.294	169.215	156.063	160.169	238.501	239.543	226.175
ENSG00000083067.24	TRPM3	2.46096	2.50827	1.56124	0	0.264389	0	0	0	0	0.014523	0.016943	0	0	0.015257	0	0	0	0	0.188406	0	0	0.309087	0
ENSG00000083093.10	PALB2	8.30574	12.7694	9.36741	13.3573	6.87412	4.68856	4.42235	5.8926	3.96066	7.04572	3.65906	2.74951	4.03905	3.00307	5.86754	9.46571	9.05881	13.4349	6.71982	10.0884	3.98165	11.1271	10.375
ENSG00000083097.14	DOP1A	3.38382	3.20399	2.34185	11.2621	6.63637	5.00113	9.65346	7.1086	12.8079	10.0067	9.65346	5.04594	11.0376	6.11646	9.97481	9.15019	10.2941	5.11805	4.20774	5.10648	4.37982	2.78179	3.6889
ENSG00000083099.11	LYRM2	29.8391	38.9922	56.9851	93.5014	101.79	102.523	24.6463	21.2398	20.7446	33.616	26.2517	20.258	22.3094	25.641	94.4673	88.6622	95.732	78.3701	97.2154	80.0846	109.894	89.9444	106.742
ENSG00000083123.15	BCKDHB	2.76858	5.24457	0	4.19054	3.96584	6.87655	8.30649	11.9236	10.6676	8.21206	9.73909	9.62232	7.95727	10.6851	2.93377	1.89314	3.08823	1.91927	2.13527	3.11371	1.59266	0.618174	0.922224
ENSG00000083168.11	KAT6A	71.3678	62.7068	60.8882	126.24	108.4	133.78	15.2008	13.0574	13.4712	12.689	13.1974	12.2017	13.531	12.5568	131.726	141.039	112.618	60.4569	63.8697	61.4024	50.567	66.7629	59.2529
ENSG00000083223.18	TUT7	26.4553	32.3795	32.7859	103.192	81.6963	114.713	18.1816	14.3829	15.777	18.7932	17.0065	14.8462	19.2743	17.2747	130.259	113.273	109.118	59.8172	55.2658	49.8193	70.8734	75.7264	72.6251
ENSG00000083290.20	ULK2	8.92098	4.5605	2.34185	16.5002	18.7716	18.7542	14.8385	14.2216	13.8088	12.1174	6.00827	8.56873	9.0078	7.32887	12.9086	14.1986	13.7941	10.556	11.43	12.2057	17.5193	13.5998	14.2945
ENSG00000083307.12	GRHL2	9.53622	8.66494	12.4899	0	0	0.625141	0.011267	0	0	0	0	0.086071	0	0.032793	0	0	0	0.319878	0	0	0	0	0
ENSG00000083312.18	TNPO1	290.701	284.347	469.151	267.409	199.878	265.998	65.4655	68.2803	63.0005	79.7472	58.3753	49.7074	59.5726	55.5078	233.235	249.263	232.235	218.796	214.971	214.472	303.8	266.124	248.078
ENSG00000083444.17	PLOD1	55.3749	53.8139	40.5921	104.502	119.24	98.7723	213.132	221.569	206.857	213.96	185.946	168.567	169.847	172.473	129.966	118.321	100.265	43.1835	46.4735	44.8374	38.2239	34.9269	40.3473
ENSG00000083454.22	P2RX5	0	0	0	0.785726	1.58634	1.87542	0.700044	2.78632	1.79562	2.85764	3.41936	2.53622	2.4676	3.1526	2.93377	1.57762	1.23529	0	0.816426	0.74729	0	0	0
ENSG00000083457.12	ITGAE	18.1496	19.6101	8.58679	33.0005	24.8526	23.1302	68.9169	78.9052	66.4802	72.9638	48.0072	56.0923	58.2349	66.2124	24.937	25.2419	28.4117	6.71744	9.3575	10.0884	6.37064	6.49083	6.91668
ENSG00000083520.15	DIS3	44.0647	49.0044	56.0919	68.1128	50.892	51.4349	19.0863	19.2308	21.8885	21.9722	19.7038	24.2793	20.4148	22.2474	56.9417	51.7558	46.7267	34.8438	42.173	40.0223	49.1867	42.4962	57.4084
ENSG00000083535.16	PIBF1	9.84384	13.9095	13.2705	6.54772	5.55218	13.7531	3.58552	4.26666	4.96917	3.21888	2.75325	2.8094	6.30651	3.64202	13.7887	14.5141	14.6176	7.67707	2.63768	4.98194	5.17615	6.49083	5.7639
ENSG00000083544.16	TDRD3	12.92	12.7694	17.1736	9.95253	3.70145	6.25141	3.1258	3.07432	3.61475	2.96396	3.98326	1.90202	1.97191	2.718	5.86754	5.67943	9.05881	13.115	11.3044	12.5794	7.16697	13.9089	6.68612
ENSG00000083622.8	NA	0	0	0	0	0	0	0	0	0	0	0	0	0	0	0	0	0	0	0	0	0	0	0
ENSG00000083635.8	NUFIP1	46.4506	56.5501	37.4696	38.3982	40.286	31.8822	2.30096	2.94983	2.58123	3.14433	1.9169	1.4365	1.86154	2.40558	28.7509	34.0766	32.2533	17.2734	17.781	18.7853	7.96331	15.6857	14.525
ENSG00000083642.19	PDS5B	44.6049	45.1489	30.4441	93.7633	86.1909	114.713	19.7867	22.5426	19.0242	25.1218	25.5541	17.4259	20.8293	19.2224	92.4137	107.909	94.9116	30.0685	32.5315	36.4927	43.4	34.6178	35.2751
ENSG00000083720.13	OXCT1	7.07526	5.92865	10.148	34.8338	32.7843	29.0691	88.8875	69.4417	70.4193	71.3499	87.0203	88.2546	79.2366	80.7659	13.202	20.1935	19.5588	8.31682	6.59421	4.98194	3.98165	7.109	3.22778
ENSG00000083750.13	RRAGB	1.5381	2.28025	8.58679	3.40481	1.32195	2.50056	11.0825	9.11585	10.992	6.93025	8.53765	7.34093	7.97993	5.17448	2.93377	1.89314	3.08823	3.51866	1.13044	1.37003	1.59266	1.23635	1.61389
ENSG00000083782.8	EPYC	0	0	0	0	0	0	0	0	0	0	0	0	0	0	0	0	0	0	0	0	0	0	0
ENSG00000083799.18	CYLD	5.22954	7.52482	7.02556	59.7152	51.2915	48.7648	18.8064	16.1671	17.6432	19.0992	34.953	33.1879	37.4981	39.6334	60.1422	51.1149	48.3823	41.904	37.9952	34.9981	39.8165	42.654	48.1862
ENSG00000083807.10	SLC27A5	15.9962	15.2777	50.7401	2.35718	1.85072	1.56285	7.83232	5.67018	7.23746	3.58914	6.79799	8.2025	7.01278	6.8321	3.8139	0.946571	1.85294	1.27951	2.07247	0.74729	0.398165	2.16361	0.461112
ENSG00000083812.12	ZNF324	1.23203	2.28025	7.02556	3.93222	5.70216	5.93884	11.8081	10.6525	11.1206	13.0344	10.1571	9.95009	11.1079	11.9448	4.40065	5.3639	2.90126	4.16927	3.76038	2.98916	2.38899	3.40078	1.84445
ENSG00000083814.13	ZNF671	1.23048	2.96432	3.90309	2.88099	3.70145	2.81313	9.80155	6.23435	9.58462	8.39671	7.75574	11.3185	6.23994	6.01973	6.74767	3.15524	6.17646	1.27951	2.26087	1.24548	1.59266	0.309087	0.461112
ENSG00000083817.9	ZNF416	2.15334	2.7363	3.90309	2.35718	2.11511	1.87542	1.92033	2.15828	2.82104	2.97968	1.41554	1.95687	1.98933	2.66779	2.05364	1.26209	2.05882	1.59939	1.50725	0.498193	0.398165	1.54544	1.15278
ENSG00000083828.16	ZNF586	2.46096	2.05222	3.12247	5.76199	3.70145	2.18799	7.01673	6.60309	7.15481	7.17123	10.6866	6.50895	8.11059	7.60622	5.28078	5.67943	3.296	2.8789	4.64735	5.23103	5.17615	3.70905	4.61112
ENSG00000083838.16	ZNF446	4.92037	3.87642	0.780618	4.18694	4.87341	7.81426	6.80745	6.48182	6.45026	6.35805	8.48696	8.91144	7.50375	6.89215	5.57416	4.41733	10.2752	2.86805	3.90147	4.98194	3.58349	2.78096	2.99723
ENSG00000083844.10	ZNF264	17.7546	15.0451	11.3131	27.4996	30.6667	28.7496	9.45685	5.16118	11.2186	7.6193	9.04039	8.43419	7.52786	9.88737	23.7606	26.1063	22.0294	26.5489	22.5707	21.0487	13.5376	12.6726	12.4983
ENSG00000083845.9	RPS5	1320.61	1369.97	868.046	509.411	466.114	454.473	818.025	880.074	803.743	763.932	746.774	691.932	696.553	735.531	582.645	477.381	512.641	392.158	408.578	327.932	333.263	332.576	327.153
ENSG00000083857.14	FAT1	24.6096	19.3821	26.541	14.9288	12.4263	17.8165	25.1963	28.3375	26.1246	26.4182	16.78	13.8048	16.5247	14.6185	12.3218	14.8296	14.8235	0.959634	0.62802	0.996387	0	0.309087	0.461112
ENSG00000083896.13	YTHDC1	134.43	118.801	140.511	119.692	117.124	153.16	31.1372	28.311	33.4299	29.2186	32.2593	32.0701	30.7602	31.3985	161.357	133.782	142.059	64.6153	62.488	57.6659	67.6881	76.0354	62.9418
ENSG00000083937.10	CHMP2B	97.8232	108.996	42.934	67.8343	52.6135	58.4507	11.2668	12.9196	10.3069	10.8264	11.066	11.0552	11.5742	10.5153	63.9561	62.1582	82.147	77.0906	74.4204	76.8463	91.1798	88.3989	74.9307
ENSG00000084070.12	SMAP2	2.76858	2.28025	7.02556	43.2149	48.6476	52.5118	26.7272	25.5126	25.4844	27.0773	27.4616	26.158	28.4056	28.9908	50.4608	48.5907	44.2647	62.3762	53.0677	41.7237	53.3541	47.5994	55.1029
ENSG00000084072.17	PPIE	47.8868	63.6189	42.1533	20.4838	21.1186	22.1925	29.5463	31.8116	30.4413	29.5018	31.2817	25.8474	30.0602	31.6628	25.928	25.873	19.5588	27.5095	19.6438	20.9133	15.5284	17.9271	14.7556
ENSG00000084073.10	ZMPSTE24	17.5343	18.47	17.9542	35.6196	30.9336	36.5708	21.8978	25.3491	24.7035	26.8571	24.174	20.2153	25.175	24.2296	46.3535	33.761	40.9705	43.5034	40.5073	37.9873	46.5853	53.163	50.2612
ENSG00000084090.14	STARD7	167.038	156.425	70.2556	232.837	243.503	243.18	77.0219	71.8317	85.0808	76.592	53.3163	53.5686	55.703	53.7356	192.749	189.945	202.382	253.663	291.464	237.389	194.703	233.361	234.936
ENSG00000084092.7	NOA1	31.6849	46.9731	7.80618	25.667	20.358	20.9422	15.9665	14.2838	15.2699	14.51	14.5721	20.1595	16.4989	14.497	12.6152	16.0917	20.7941	16.9535	19.0918	18.5577	13.9358	14.218	13.6028
ENSG00000084093.19	REST	79.0583	68.6355	74.1587	210.836	190.36	253.182	19.6105	22.7245	21.3814	21.6534	21.918	22.0333	24.4721	21.4496	284.869	306.374	296.47	120.914	78.0001	79.9601	99.9395	125.489	108.822
ENSG00000084110.11	HAL	0.61524	0	0	0	0	0	0.117406	0.015756	0.028394	0	0.060896	0.736463	0.046845	0.534042	0	0	0	0	0.062802	0.124548	0	0	0
ENSG00000084112.15	SSH1	5.61763	8.43692	8.58679	56.0484	60.5452	55.6376	44.2889	48.2836	50.348	52.5202	75.2562	68.67	68.3651	66.189	47.8204	46.898	39.7352	49.2612	46.4107	59.285	64.1046	70.4719	55.1853
ENSG00000084207.18	GSTP1	1918.32	2029.19	1566.7	779.44	1008.91	921.145	1048.79	984.524	954.763	973.941	863.285	899.744	865.729	898.115	957.288	869.899	827.646	488.454	579.663	645.41	469.835	508.139	450.276
ENSG00000084234.18	APLP2	860.721	695.248	923.471	1736.98	1733.87	1543.79	720.144	747.942	770.607	743.013	628.752	693.997	659.974	657.665	1420.53	1497.16	1534.44	1717.42	1802.42	1949.43	1686.23	1766.12	1806.64
ENSG00000084444.14	FAM234B	8.92098	9.57704	2.34185	1.83336	4.49462	1.56285	1.36437	1.88244	1.57095	1.65461	1.8494	1.42432	1.81024	1.98786	2.93377	1.26209	3.91176	4.15841	4.45894	7.9711	3.18532	3.39996	2.30556
ENSG00000084453.16	SLCO1A2	36.4975	29.4704	40.5921	2.35718	1.05756	3.75085	0.998607	0.711765	2.6765	1.24884	0.408761	0.865342	0.198495	0.554323	1.17351	0.946571	1.46828	0	0	0	0	0	0
ENSG00000084463.8	WBP11	93.8241	108.991	142.838	97.42	91.9958	129.712	46.6429	45.86	41.6549	45.1016	41.2015	36.2362	40.43	40.5936	128.462	131.57	119.819	80.2893	75.2322	81.4502	109.492	85.919	87.6095
ENSG00000084623.12	EIF3I	97.2079	111.504	40.5921	122.987	153.875	128.576	199.739	205.498	203.985	205.963	198.778	170.928	195.42	185.624	113.243	120.846	123.117	90.2056	94.7055	94.2815	81.2257	78.8172	85.0631
ENSG00000084628.10	NKAIN1	11.9972	16.6458	12.4899	0	0	0	0.063329	0.08507	0.064223	0.088026	0.082171	0.040443	0.021063	0.023112	0	0.315524	0	0	0.062802	0	0	0.618174	0
ENSG00000084636.18	COL16A1	1.23048	0.228025	0	5.76199	7.13851	5.62627	70.2723	75.347	71.8324	73.7307	161.3	169.411	139.23	116.118	8.50793	3.15524	6.17646	0	0	0	0	0	0
ENSG00000084652.16	TXLNA	28.301	24.3987	47.6177	74.6439	64.7754	65.6398	38.152	39.9006	37.357	37.7985	36.5504	37.1782	40.1024	38.3442	74.5177	66.5755	63.2058	39.6649	38.7489	30.6389	30.6587	32.4542	28.8195
ENSG00000084674.15	APOB	0	0.228025	0	0	0	0	0	0	0	0.035251	0.011774	0.037525	0	0.017685	0	0	0	0	0	0	0	0	0
ENSG00000084676.15	NCOA1	18.4572	14.1375	13.2705	70.4534	56.5793	59.0758	15.1752	14.4236	16.5454	14.3395	15.665	13.8877	15.8568	15.5972	60.4356	55.8477	65.0587	34.8667	31.8406	39.8555	39.0202	36.1632	36.6584
ENSG00000084693.16	AGBL5	35.9915	38.5362	31.2247	6.54772	12.1619	12.8154	13.2361	12.7351	11.5134	12.0964	13.6412	11.4462	15.5847	14.2864	9.68139	9.15019	13.1765	5.75778	5.71498	5.35558	2.38658	0.309087	3.22728
ENSG00000084710.14	EFR3B	7.99812	7.06877	10.9286	5.23817	4.49462	3.43828	4.9489	6.99959	6.01582	5.66797	2.56239	2.28635	2.36772	2.31489	5.86754	7.25705	5.97058	2.23915	3.0145	2.24187	2.38899	1.23635	0.461112
ENSG00000084731.15	KIF3C	17.5343	19.3821	42.934	11.2621	10.3112	6.56398	30.3027	28.1342	23.3084	36.688	27.8858	29.2142	27.6288	32.5744	15.549	13.5675	10.2941	1.59939	3.0773	0.74729	4.37982	1.23635	1.61389
ENSG00000084733.11	RAB10	141.505	155.285	114.751	130.954	98.8816	125.653	135.414	136.912	130.716	120.932	104.353	111.349	115.86	120.67	127.326	116.744	144.529	166.336	159.706	171.379	260.798	252.833	228.481
ENSG00000084734.9	GCKR	0	0	0	0	0	0	0	0	0	0	0	0	0	0	0	0	0	0	0	0	0	0.927261	0
ENSG00000084754.12	HADHA	111.051	111.504	207.644	135.669	119.504	134.093	112.638	110.541	120.993	118.083	96.5944	87.7005	96.2095	90.7961	172.506	143.856	140.191	186.489	199.612	205.861	138.116	128.868	146.864
ENSG00000084764.12	MAPRE3	0.92286	0.912099	0.780618	3.66672	3.70145	1.25028	13.2824	13.9621	14.4929	15.2742	20.2006	20.3449	19.6743	20.693	7.6278	6.94152	4.11764	4.15841	3.89373	5.48013	2.78716	4.63631	5.99445
ENSG00000084774.14	CAD	31.3772	36.0279	35.9084	15.7145	14.8058	14.6908	31.3901	33.7567	33.0296	30.2111	20.0519	15.2801	19.6875	17.1884	16.4291	9.78124	11.9412	14.3945	14.8213	12.0812	7.56514	8.34535	7.37779
ENSG00000085063.17	CD59	67.0603	51.5336	22.6379	381.339	411.39	411.967	291.363	256.309	277.748	252.478	330.151	299.159	321.197	365.047	437.425	418.385	442.235	240.868	279.657	286.71	275.929	255.922	256.607
ENSG00000085117.12	CD82	9.84384	8.66494	7.80618	17.8098	24.8526	23.7554	67.3784	82.6631	79.7822	69.6015	415.381	420.22	349.181	384.945	23.1768	25.2419	24.2941	63.3358	100.295	122.556	300.615	272.615	258.684
ENSG00000085185.16	BCORL1	4.30668	5.70062	7.80618	20.4289	23.0019	14.0657	13.612	15.4419	11.9095	12.2945	14.8689	15.0552	14.3603	14.2187	15.549	16.4072	14	7.35719	8.28987	8.46929	8.75964	5.56357	14.9861
ENSG00000085224.23	ATRX	141.505	140.919	110.848	373.22	254.607	432.598	71.8592	66.2459	65.8444	55.2328	62.178	68.5931	66.6488	59.6716	423.049	437.947	417.941	167.936	128.242	116.079	119.848	123.326	126.806
ENSG00000085231.14	AK6	56.9097	69.9037	15.9664	36.9291	47.8545	40.9467	23.2737	30.2729	24.6717	27.7381	24.4298	23.084	19.4557	17.4733	32.1183	41.0181	43.647	36.786	29.2657	41.2255	32.6496	32.1451	25.3611
ENSG00000085265.11	FCN1	0.92286	0	0	0	0.528779	0.626127	0	0.007688	0.038733	0	0.052021	0.08788	0.081726	0.075328	0	0.632372	0	0.319878	0.44048	0.76649	1.59266	0	0.230556
ENSG00000085274.16	MYNN	14.7658	15.9617	14.8317	8.38107	6.87412	6.87655	4.63537	6.24982	4.39583	6.18502	6.0895	4.59226	5.33312	6.36046	7.92117	7.57257	6.38234	4.15841	4.27054	4.85739	9.55597	5.25448	4.15001
ENSG00000085276.19	MECOM	6.46002	3.42037	1.56123	0.785726	0.528779	1.56285	0	0	0.018284	0.046301	0	0	0.054732	0.013421	0.293377	0.631048	0.823528	0.639756	0.502416	0.996387	1.59266	0.927262	0.461112
ENSG00000085365.18	SCAMP1	54.1411	61.3387	25.6441	49.2388	49.4408	38.4462	25.63	24.8899	25.4171	22.7089	29.4397	26.0078	28.5195	29.0207	48.1138	47.4561	46.7344	78.3701	88.6765	97.3968	82.022	80.6703	80.464
ENSG00000085377.15	PREP	44.9125	39.4483	7.80618	39.8101	43.8886	38.1336	20.0738	22.3425	21.1228	19.4181	19.9644	15.4895	20.4073	20.0332	38.7257	32.1834	34.7941	31.6679	35.4203	34.3754	23.4917	24.1088	23.2861
ENSG00000085382.12	HACE1	3.38382	4.5605	5.46432	3.1429	3.43706	3.43828	4.89145	6.36478	5.95606	5.26864	6.16074	6.42206	4.53704	5.26961	2.05364	2.20867	3.08823	4.47829	2.00967	2.61552	0.796331	2.78179	1.61389
ENSG00000085415.16	SEH1L	15.381	12.1221	2.34185	18.0717	24.0981	16.5662	12.6875	12.9128	14.3738	16.8699	15.537	16.3606	13.8844	17.0283	10.8549	13.5675	13.3823	21.1119	18.5894	27.4006	18.7138	27.1997	16.4117
ENSG00000085433.16	WDR47	0.92286	1.36815	6.24494	7.85726	3.96584	5.00113	5.32392	5.98576	5.85323	6.4349	5.33816	5.19245	5.54608	5.21685	11.1483	7.88809	8.23528	11.1957	7.28504	7.09926	14.3339	13.2907	8.76112
ENSG00000085449.15	WDFY1	33.223	21.6624	17.1736	18.3336	19.3004	19.3794	14.9603	15.228	18.2248	14.5846	15.8405	14.7429	15.9306	15.7513	13.202	16.4072	11.1176	46.0624	38.9373	31.2616	27.8716	27.5088	37.1195
ENSG00000085465.13	OVGP1	0.30762	0.45605	0	0.261909	0.528779	0	0.232788	0.527931	0.206523	0.181935	0.585873	0.668824	0.268334	0.350216	0.293377	0.315524	0.205882	0	0.31401	0.249097	0	0	0
ENSG00000085491.17	SLC25A24	54.7564	59.5145	22.6379	131.478	107.606	114.088	29.5461	31.8968	30.6617	35.4426	22.6102	18.9437	23.4053	22.7345	119.111	129.68	137.323	104.92	75.8649	94.4077	121.839	113.744	85.3057
ENSG00000085511.20	MAP3K4	31.0696	27.591	29.6635	35.8815	29.876	36.8833	11.2249	11.6247	9.55754	8.72701	7.83485	8.50404	7.3916	7.83578	37.8456	29.9748	30.0588	21.1119	18.2126	17.3122	20.7046	15.4544	17.5222
ENSG00000085514.16	PILRA	0.61524	0.684075	1.56123	0.785726	0.264389	0.312571	0.900531	0.714879	1.0627	0.782797	18.2987	17.9339	19.4753	18.1392	0.586754	1.57762	1.44118	136.268	144.57	160.667	213.018	220.997	222.256
ENSG00000085552.17	IGSF9	8.30574	2.28025	10.9286	0.523816	0.528779	0	0.191912	0.07434	0.045681	0.124016	0.175318	0.08141	0.24293	0.115115	0	0.315524	0.823528	0	0	0	0	0	0
ENSG00000085563.15	ABCB1	0	0	0	0	0	0	0.345557	0	0.076477	0.01371	0.011025	0.032585	0.026248	0.455063	0	0	0.509731	3.47511	1.02507	1.04061	1.59266	0.365194	1.691
ENSG00000085644.14	ZNF213	2.76858	1.8242	2.34185	7.85726	10.3112	8.75197	12.8017	11.807	13.9028	11.0263	10.9307	13.6821	9.83292	10.0992	6.45429	10.4123	6.99999	4.79817	5.90339	4.85739	3.18532	6.18174	7.60834
ENSG00000085662.14	AKR1B1	107.359	144.568	60.8882	98.4776	87.5129	96.8969	195.637	200.636	201.788	216.128	494.981	459.954	491.914	476.87	133.486	124.316	121.059	172.414	177.039	142.234	375.072	397.177	410.389
ENSG00000085719.13	CPNE3	34.4534	39.2203	15.6124	69.9296	57.3725	55.6376	18.092	19.9407	21.8478	25.2161	19.4798	19.0194	20.7603	46.8481	66.5965	64.6824	64.647	52.46	50.2416	46.332	40.6129	32.1451	44.4973
ENSG00000085721.13	RRN3	20.86	14.5717	4.6837	30.1116	35.6708	36.2582	11.6913	11.6914	12.509	12.372	12.1028	11.5065	12.9316	11.7777	17.8788	30.5869	31.467	31.3889	32.6346	35.531	29.413	27.3827	25.2498
ENSG00000085733.16	CTTN	111.666	104.663	24.9798	86.4298	86.7197	78.7678	91.7823	105.813	99.3978	112.783	105.989	103.3	107.449	106.12	37.2589	42.2802	38.5	19.1927	25.3092	23.7887	42.2055	55.0175	46.1112
ENSG00000085741.13	WNT11	0	0.228025	0	0.523817	0	0.625141	3.24846	1.58802	0.906911	2.63031	1.08936	4.01111	0.274402	1.88161	0.293377	0	0	0	0.062802	0.124548	0.398165	0	0
ENSG00000085760.15	MTIF2	54.7564	71.827	76.5005	53.4294	45.7394	64.077	15.525	15.9558	17.4088	18.3511	16.6504	11.9134	13.9778	13.5768	79.2117	66.5755	66.7058	57.2581	62.4856	48.9475	68.8799	55.6347	61.789
ENSG00000085788.14	DDHD2	8.30574	10.2611	3.12247	14.405	14.0126	20.0045	27.0165	24.3989	25.3392	19.7232	14.9283	16.9018	24.2116	21.3842	7.33442	7.25705	13.3823	10.2361	8.16426	8.96748	3.18532	8.34535	8.76112
ENSG00000085831.16	TTC39A	2.46096	1.36815	2.34185	4.19054	4.75901	5.62627	3.04883	4.13326	1.92729	1.88958	3.74696	2.52241	3.66738	2.82439	4.69403	1.89314	3.29411	0.319878	0.690822	0.498193	0	0	0.691668
ENSG00000085832.17	EPS15	7.99812	16.1898	6.24494	62.0723	46.5325	55.6376	21.3072	19.6533	23.0949	21.5208	24.3308	22.2505	24.8402	20.8256	53.3946	53.3235	58.0588	37.7456	37.5556	41.7237	44.1963	33.9996	38.9639
ENSG00000085840.13	ORC1	18.1496	19.3821	2.34185	7.07153	5.81656	9.37712	6.35561	8.13813	6.1197	9.19451	1.53264	1.77029	2.23497	1.6553	4.40065	5.67943	4.32352	0.959634	2.13527	1.49458	0.796331	0.927262	1.15278
ENSG00000085871.9	MGST2	29.8391	20.5222	3.90309	137.764	141.448	126.904	56.9981	53.7834	60.4401	61.5034	56.5393	53.7154	60.8188	63.6811	80.6786	108.225	128.059	103.001	103.937	100.635	46.9835	44.8176	43.114
ENSG00000085872.15	CHERP	33.5306	47.2011	17.1736	53.4294	43.3598	39.0713	54.0274	51.8234	48.2994	50.3002	43.2495	47.901	43.6174	44.5005	50.7542	42.9112	43.647	23.3511	26.1884	21.796	22.2973	23.1815	17.7528
ENSG00000085978.22	ATG16L1	9.53622	6.61272	7.02556	11.2621	14.277	11.2525	21.9882	25.8469	24.3004	28.8749	21.154	19.5502	21.7814	22.5323	13.4953	15.4607	16.4706	7.67707	6.84542	7.722	9.95413	4.32722	9.22223
ENSG00000085982.14	USP40	10.4591	4.78852	10.9286	42.953	37.0145	38.7587	14.4133	14.6268	11.6956	13.1273	10.8836	11.3136	12.7182	11.2272	48.9939	41.6491	36.2352	31.348	32.2174	33.5035	18.7138	26.5815	25.5917
ENSG00000085998.14	POMGNT1	12.3053	12.3135	3.12247	22.786	17.9785	19.6919	40.9204	41.4895	43.5093	41.8663	41.1326	42.9783	40.0274	44.7779	18.7761	22.7177	22.6488	8.95658	11.8762	10.4621	8.75964	8.66048	10.6056
ENSG00000085999.13	RAD54L	3.38382	5.70062	0	3.1429	1.58634	4.68858	7.93277	10.7533	13.3362	9.69625	1.55193	1.43154	1.60124	1.83489	0.586754	0	3.70588	0	0.251208	0	0	0	0.461112
ENSG00000086015.22	MAST2	12.92	19.6101	21.0767	10.7383	14.8058	12.1903	35.2551	28.768	23.5961	28.2216	32.0346	32.9496	24.3248	26.0996	18.1894	16.4072	15.647	14.0746	15.8889	16.6895	19.9083	16.3816	15.4472
ENSG00000086061.16	DNAJA1	197.492	217.762	189.69	296.212	294.526	312.258	138.665	132.47	134.334	134.464	141.646	130.537	142.106	143.172	286.622	306.374	313.761	132.108	109.778	99.0154	205.453	205.541	206.806
ENSG00000086062.13	B4GALT1	26.4553	18.698	8.58679	138.026	166.301	143.782	45.3431	46.7208	43.0238	43.3674	90.8231	97.5913	92.4049	90.4371	91.5336	110.118	125.382	154.821	181.435	165.4	274.734	244.488	291.192
ENSG00000086065.14	CHMP5	179.65	148.9	42.1533	169.978	163.128	156.597	45.9862	51.8457	49.461	50.8332	51.8393	50.3413	52.4	56.8938	77.1554	108.856	123.941	147.784	138.102	144.476	268.363	225.943	287.964
ENSG00000086102.19	NFX1	13.5353	25.5388	31.2247	48.4531	53.9354	52.5118	19.4727	15.6054	17.9926	17.4037	14.478	14.4424	16.1188	15.6277	55.4482	41.0181	52.4999	33.5872	32.2174	35.9945	35.8349	25.0361	30.6639
ENSG00000086159.13	AQP6	0	0.228025	0	0.261909	0.264389	0	0.829536	0.392594	0.706035	0.392369	0.171873	0.166982	0.034466	0.323511	0.586754	0.315524	0	0	0	0	0	0	0
ENSG00000086189.11	DIMT1	20.6105	31.6954	16.393	15.1946	10.3299	12.1903	12.0831	12.7378	11.9419	12.8005	11.6754	10.2201	13.1031	12.2573	12.0711	15.5889	14.0155	14.3098	12.1836	14.1985	7.56514	12.9817	6.0028
ENSG00000086200.17	IPO11	11.3819	22.1184	5.46432	13.3573	8.72485	10.6274	8.53677	7.17195	10.9196	7.16108	5.25123	5.51882	8.69985	5.24275	11.1483	11.6744	11.1176	3.19878	5.27537	4.60829	4.37982	4.01813	3.91945
ENSG00000086205.18	FOLH1	0	0	0	0	0	0	0	0	0	0	0	0	0	0.035951	0	0	0	0	0	0	0	0	0
ENSG00000086232.13	EIF2AK1	104.898	90.9816	49.9595	117.335	121.09	117.214	59.4479	69.0202	75.9397	71.4186	70.9413	67.869	67.8621	58.2869	100.041	95.5927	100.676	103.622	88.6756	78.2164	68.8826	90.8716	90.3779
ENSG00000086288.12	NME8	0.61524	1.14012	0	0	0	0	0	0	0	0	0.107016	0.346661	0.034749	0	0	0	0	1.27951	1.31884	1.24548	1.1945	2.78179	1.61389
ENSG00000086289.12	EPDR1	0.61524	0.684074	0.780618	2.35718	2.64389	2.18799	7.14158	7.81182	5.51544	7.05363	2.82339	3.95648	3.51548	1.9561	4.69403	3.78629	1.64706	8.6367	5.77779	7.34835	2.78716	4.63631	2.99723
ENSG00000086300.16	SNX10	35.9915	47.4292	78.0618	202.717	179.256	172.851	52.1693	40.5193	50.2426	49.8717	88.8176	84.1789	102.841	98.3599	227.66	185.212	178.912	257.502	289.769	300.535	1063.1	958.479	802.565
ENSG00000086475.15	SEPHS1	318.694	372.593	178.761	39.8101	37.0145	35.9456	37.9365	42.3861	38.3824	43.2034	33.3124	28.6997	35.4586	32.7521	33.1516	36.9163	38.7058	21.1119	19.7198	22.0451	15.9266	16.6907	15.4472
ENSG00000086504.17	MRPL28	25.2248	24.3987	101.48	11.0002	11.3687	13.128	107.331	109.409	112.927	116.245	113.739	111.434	103.526	111.339	17.896	13.883	11.1176	7.67707	10.1926	6.60106	7.16697	8.09691	6.25124
ENSG00000086506.3	HBQ1	3.99906	5.01654	10.9286	0	0	0	0.22256	0	0	0.459393	0	0	0	0	0	0	0.205882	0	0	0	0	0	0
ENSG00000086544.3	ITPKC	3.0762	5.4726	2.34185	4.45245	6.08095	5.00113	7.44085	6.69735	8.01284	6.87515	11.6481	11.0153	11.7938	11.365	8.21455	4.73286	5.97058	3.19878	2.32368	3.23826	3.18532	3.39996	1.38333
ENSG00000086548.9	CEACAM6	0	0	0	0.261909	0	0.312571	0	0	0.024437	0	0	0	0.024041	0	0	0	0.411764	0	0	0	0	0	0
ENSG00000086570.12	FAT2	0	0.228025	0	0	0	0	0.303053	0.272967	0.230415	0.237029	0.057927	0.07374	0.07041	0.103037	0	0	0	0	0.125604	0.124548	0	0	0
ENSG00000086589.12	RBM22	40.9135	38.5362	23.4185	81.1917	62.9247	82.5186	33.462	36.5967	39.1801	36.2489	32.6208	28.667	33.693	30.2755	84.7859	77.6189	64.2352	63.3358	55.517	52.4349	52.1596	49.454	42.1917
ENSG00000086598.11	TMED2	35.3763	41.7285	63.23	46.0959	41.5091	46.573	167.548	191.821	199.48	196.549	177.31	176.695	189.214	167.314	35.792	39.4405	49.2058	41.2642	43.6474	41.7237	30.2606	37.0905	44.0362
ENSG00000086619.14	ERO1B	7.6905	7.75284	5.46432	28.548	22.7375	20.0045	7.33593	7.59796	8.6123	7.43672	9.01032	7.59879	10.989	14.7967	21.7099	18.3004	19.7647	7.03731	6.46861	8.59384	6.76881	9.5817	5.30279
ENSG00000086666.19	ZFAND6	163.173	161.965	73.6155	143.636	137.095	161.898	157.508	151.317	154.646	144.124	129.806	144.274	137.798	132.429	133.877	146.655	157.159	104.92	109.788	97.9208	127.181	124.542	131.312
ENSG00000086696.11	HSD17B2	0	0	0	0	0	0	0.0073	0.014698	0	0	0.106039	0	0.00729	0	0	0	0	0	0	0	0	0	0
ENSG00000086712.13	TXLNG	49.2192	57.0062	28.1022	35.0958	35.6926	44.3849	3.86784	3.70049	3.52118	3.92177	4.38926	3.43331	3.80675	3.71333	46.0602	50.4838	45.4999	15.0343	14.6957	8.84293	17.9174	21.327	18.675
ENSG00000086717.18	PPEF1	0	1.14012	0	0	0	0	0	0	0	0	0	0	0	1.32385	0	0	0	0	0	0	0	0	0
ENSG00000086730.17	LAT2	0	0.228025	0.780618	10.2144	9.51802	8.75197	21.1089	22.0322	19.0802	21.6947	23.6262	25.7518	25.5937	29.5472	25.5238	23.3488	23.0588	55.6588	67.575	57.7904	27.8716	21.9452	19.3667
ENSG00000086758.16	HUWE1	84.2879	77.9845	135.047	137.24	123.47	128.466	90.3696	87.6625	86.8247	86.5209	90.5201	82.8266	89.3744	90.0416	150.796	144.51	115.706	78.0502	64.2465	62.3987	66.4936	62.7447	65.7084
ENSG00000086827.9	ZW10	18.4572	15.9617	5.46432	30.3814	33.8418	28.1313	9.50893	10.2564	10.3714	11.6228	7.68908	9.20342	8.74627	8.72409	26.1105	25.5574	28	10.556	20.3479	18.3086	11.945	14.218	10.375
ENSG00000086848.15	ALG9	8.30574	8.66494	12.4899	25.929	22.2087	24.645	13.1059	13.0058	12.9189	12.154	14.2022	11.8877	15.6116	13.6994	23.4701	20.8246	20.3823	10.556	10.1111	8.46929	6.76881	9.5817	7.14723
ENSG00000086967.10	MYBPC2	1.23048	4.5605	10.148	0.523817	0.528779	1.87542	0.570577	0.152131	0.442534	0.174983	0.490181	0.369879	0.669993	0.551409	0.586754	1.26209	0.823528	0	0	0	0	0	0
ENSG00000086991.13	NOX4	0.61524	0.228025	2.34185	3.92863	1.32195	1.56285	3.29218	4.43342	2.70045	3.77208	1.02205	1.75717	2.22024	0.800135	0.88013	1.26209	1.02941	0	0	0.249097	0	0	0
ENSG00000087008.16	ACOX3	7.38288	7.06877	7.02556	34.5719	39.394	38.4462	37.6863	34.7378	38.5726	36.5207	38.2354	32.2327	32.8342	34.0331	31.9781	34.0766	32.9411	23.3511	23.488	21.9205	30.2606	24.727	23.7473
ENSG00000087053.20	MTMR2	26.4553	22.3464	13.2705	33.7862	34.635	24.6931	12.4578	13.0346	12.5467	13.3027	9.03703	8.8605	11.416	10.2348	22.8834	31.2369	25.9411	22.7113	20.9759	23.166	24.2881	31.2178	23.2861
ENSG00000087074.8	PPP1R15A	15.381	10.4891	11.7093	60.5009	46.0037	42.197	37.4936	35.855	35.0893	37.7464	47.5677	41.9661	40.6484	44.8989	28.4575	36.2852	39.5294	98.2025	87.2948	82.7001	122.635	140.326	130.034
ENSG00000087076.9	HSD17B14	21.5334	14.5936	7.02556	54.477	54.4642	48.1359	226.341	198.841	242.643	217.89	153.849	156.954	150.039	137.802	69.5303	59.634	63.4117	42.5438	44.5894	44.962	41.4092	47.5994	28.3584
ENSG00000087077.14	TRIP6	85.826	66.3552	19.5154	109.216	79.3168	84.394	163.395	141.532	151.166	133.403	118.493	137.516	117.524	110.508	79.2117	75.4102	82.5587	23.0312	27.0049	22.1696	8.36147	13.5998	16.8306
ENSG00000087085.16	ACHE	1.23048	3.6484	7.02556	0.261909	0.528779	0	0.962589	1.03421	1.98708	0.764952	2.81305	3.84875	2.37939	2.8422	0.586754	0	0.411764	0	0	0	0	0	0.230556
ENSG00000087086.15	FTL	901.942	815.645	557.361	6138.09	5797	5765.99	10529.5	9663.31	10810.3	10519	9983.39	10206.7	10413.3	10492.8	6517.37	5602.13	5953.49	17256.8	19451.5	16435.6	20296.5	18756	19450.6
ENSG00000087087.20	SRRT	93.5165	88.4736	144.414	109.478	108.4	141.907	106.175	93.1206	79.832	85.5704	82.9003	79.5582	78.6871	80.9902	141.701	118.637	115.5	47.6618	48.4832	56.6695	59.7248	65.5265	60.4056
ENSG00000087088.20	BAX	6.46002	10.7172	51.5208	7.07153	9.51802	5.3137	666.626	645.656	642.11	653.237	679.314	631.081	613.258	596.516	10.8549	11.5699	7.20587	6.07768	6.343	8.71839	2.38899	4.63631	4.84167
ENSG00000087095.13	NLK	49.5268	43.5527	53.082	25.667	25.117	25.0056	10.4161	9.27187	9.82856	10.5577	11.5096	7.69076	15.3808	10.4198	44.5933	38.1784	34.5882	31.6679	31.9034	42.471	22.6954	19.4725	21.4417
ENSG00000087111.21	PIGS	22.7639	24.6267	73.3781	84.8584	108.4	96.5843	120.084	107.729	93.5007	105.69	107.865	105.676	103.206	88.8883	95.9342	80.7741	88.7352	38.0655	54.0097	47.5775	31.4551	36.4723	36.4278
ENSG00000087116.16	ADAMTS2	3.99906	3.6484	0	6.28581	5.28779	6.56398	21.4252	21.3722	31.6164	17.7803	26.1883	34.9426	22.9805	23.9603	9.09468	9.46571	11.7353	0	0.31401	0.124548	0.79633	0.618174	0.922224
ENSG00000087128.10	TMPRSS11E	0	0	0	0	0	0	0.030266	0	0	0	0	0.057939	0	0	0	0	0	0	0	0	0	0	0
ENSG00000087152.15	ATXN7L3	53.8335	46.061	60.8882	56.0484	46.5325	55.0124	63.3531	60.4941	63.3441	60.7929	68.3248	72.2845	70.2047	60.7208	59.8489	41.9647	51.4705	31.348	34.6667	28.2725	40.6129	41.1086	45.8806
ENSG00000087157.19	PGS1	17.2267	17.7859	5.46432	22.5241	22.7375	19.6919	33.6654	40.7488	40.6615	32.6213	55.04	55.578	59.1777	50.3306	17.3092	23.3488	22.2353	11.5156	17.3334	17.1877	9.1578	12.0544	13.6028
ENSG00000087191.13	PSMC5	50.7573	56.3221	174.858	112.883	127.964	133.78	180.905	193.806	175.87	195.272	182.005	165.563	172.307	180.102	144.635	118.952	125.794	47.022	52.0001	47.702	51.7615	42.3449	55.7945
ENSG00000087206.17	UIMC1	17.842	18.9261	37.4696	14.405	14.5414	15.316	10.6506	10.8191	9.84402	11.4437	9.34254	10.3126	13.0384	9.26286	18.7761	21.4556	15.0294	8.95658	8.41547	9.46568	11.5468	12.0544	9.22223
ENSG00000087237.12	CETP	0	0	0	0	0	0.312571	0.037008	0	0.225089	0.159368	0.297765	0.442038	0.268092	0.494767	0	0	0	0	0.188406	0.124548	0	0	0
ENSG00000087245.13	MMP2	7.38288	10.9452	12.4899	78.5726	88.8348	69.3907	375.918	385.647	404.322	392.628	491.078	491.264	458.801	402.338	88.013	83.9293	69.794	2.8789	2.95169	4.98194	2.38899	0.927262	1.15278
ENSG00000087250.9	MT3	0.30762	0.45605	1.56123	0	0	0	0	0	0.044465	0	0	0	1.22985	1.98858	0	0	0	0	0	0	0	0	0
ENSG00000087253.13	LPCAT2	2.76858	3.42037	1.56123	39.2863	30.4048	31.5322	41.5089	41.4685	31.1309	50.2816	30.6655	37.4813	39.4905	36.9115	33.445	37.3739	33.3529	67.5682	54.4557	58.3938	30.6587	23.7997	27.1417
ENSG00000087258.16	GNAO1	3.69144	5.24457	0.780618	0.523818	0	0.625142	0.565942	0.572074	1.33322	0.405681	0.553132	0.195011	0.155783	0.370854	2.05364	0.631048	1.64706	0	0	0	0	0	0
ENSG00000087263.17	OGFOD1	42.7592	52.8597	70.2556	39.0129	30.1296	41.6959	36.5982	45.4247	45.8197	39.9952	27.7409	29.8505	26.2471	35.2944	38.7257	31.9903	33.1423	30.6351	28.7913	24.3667	36.3459	32.4992	23.7458
ENSG00000087266.17	SH3BP2	2.46096	4.10445	3.90309	27.2385	30.1404	26.5685	157.093	157.622	153.467	143.629	159.958	168.975	146.23	142.703	37.5522	32.1834	27.1764	37.1058	37.6812	39.6064	25.0844	31.2178	26.975
ENSG00000087269.16	NOP14	51.9878	51.3056	46.0564	60.7628	57.1081	62.2015	21.1222	23.819	21.8953	21.9054	19.7542	17.9911	20.2403	21.5253	98.868	88.3467	74.3234	44.1431	44.6522	50.3175	45.789	49.1449	48.6473
ENSG00000087274.17	ADD1	31.3772	34.2037	16.393	123.097	97.824	103.773	126.197	114.403	121.244	116.369	100.636	96.9204	115.101	98.722	74.8111	76.0412	90.1764	54.0594	51.8745	49.8193	29.8624	33.3814	38.7334
ENSG00000087299.12	L2HGDH	23.3768	23.9151	72.5926	3.40481	2.11511	5.52172	4.52869	2.60252	5.17764	4.27785	3.84893	5.15466	2.44186	3.07147	3.8139	2.20867	2.88235	2.23915	2.88889	4.18867	4.37982	2.78179	3.8998
ENSG00000087301.9	TXNDC16	26.1477	29.8712	12.4899	6.80962	4.75901	4.06342	1.18705	1.26113	1.1379	1.0067	0.939412	0.637725	0.937437	0.843201	2.64039	2.52419	4.32352	3.51866	3.70532	3.48735	2.78716	3.70905	2.075
ENSG00000087302.9	RTRAF	251.018	287.767	122.557	85.3822	95.7089	101.898	62.6992	62.1174	60.9117	77.5836	60.7357	61.8115	63.3567	57.1012	94.4673	90.5553	91.6175	53.7395	71.2175	58.4132	63.7064	67.0719	54.1801
ENSG00000087303.18	NID2	1.5381	2.28025	0	0	0	0.937712	0.179725	0.063948	0	0.025367	0.328354	0.555149	0.031397	0.05368	0	0	0	1.91927	0.251208	0	0	0.618174	0
ENSG00000087338.5	GMCL1	41.8363	44.6929	30.4441	39.0244	31.435	33.7576	11.0002	15.5334	11.6459	15.8143	15.2316	19.657	12.7186	13.1528	25.5238	24.6109	25.5837	26.5499	22.6087	24.536	19.1119	22.8273	24.4389
ENSG00000087365.16	SF3B2	194.723	230.761	302.099	264.266	213.362	228.489	141.246	145.547	129.585	136.113	134.824	126.205	128.609	126.648	278.121	236.958	228.117	151.942	158.073	136.879	152.895	147.126	146.864
ENSG00000087448.11	KLHL42	19.9834	22.1184	19.1841	29.3338	29.0828	32.5073	11.7236	14.0665	11.3575	8.48291	12.8116	11.0192	10.39	11.9394	25.215	20.8246	24.2941	22.3915	25.2464	23.4151	33.4459	36.1632	40.3473
ENSG00000087460.28	GNAS	218.103	227.569	78.8424	769.749	731.036	661.712	2132.7	2143.64	2016.46	1966.82	1769.61	1566.63	1717.75	1741.35	518.103	642.722	748.176	306.123	268.416	359.571	184.749	214.197	233.553
ENSG00000087470.19	DNM1L	43.9897	54.0419	90.5516	71.763	60.8095	66.5775	54.0122	50.1776	48.4777	57.0037	47.7139	59.0785	68.9665	52.0677	70.4104	64.7386	57.0293	24.6125	30.5846	27.6497	41.4092	43.5813	38.5028
ENSG00000087494.16	PTHLH	0	0	0	0	0	0	0.119159	0	0	0	0.171998	0.497049	0.42118	0.117173	0	0	0	0	0	0	0	0	0
ENSG00000087495.17	PHACTR3	0	0	1.56123	0	0	0	0	0	0.043276	0.061737	0	0	0.052272	0	0	0	0	0	0	0	0	0	0
ENSG00000087502.18	ERGIC2	54.7564	71.3718	34.3472	90.0966	84.6046	94.0837	43.5669	42.9955	60.9906	60.4695	41.6095	40.1753	42.0758	36.4186	67.4767	78.2499	99.8528	56.9383	40.8213	52.9331	35.0385	44.8176	43.5751
ENSG00000087510.7	TFAP2C	52.2954	37.168	22.6379	46.6197	51.0271	49.6987	9.90665	9.64635	11.5864	9.39049	10.6464	11.0388	9.94882	10.3262	45.7668	39.125	37.8823	15.0343	12.1836	17.8104	25.8807	25.6542	27.8973
ENSG00000087586.18	AURKA	123.332	139.239	86.2032	51.8511	48.3801	62.1997	22.1112	29.5818	27.8756	25.2464	12.5201	12.9209	12.7096	11.3674	54.8246	58.0269	52.0552	36.748	43.1407	36.3481	51.3633	47.2903	38.9585
ENSG00000087589.17	CASS4	0	0	0	0.523817	0.793168	0.937712	0.713874	1.05974	0.925036	1.24663	0.554711	0.58338	0.654366	0.750383	1.46688	0.946571	1.02941	12.7951	12.4976	15.1949	8.75964	5.56357	5.99445
ENSG00000087842.11	PIR	21.841	18.242	9.36741	21.4765	15.8634	17.8165	10.0368	7.79383	8.42558	10.0339	8.88921	8.7731	7.11941	7.32558	13.7887	14.8296	13.1765	45.7425	50.6184	35.3717	58.1321	42.654	54.1806
ENSG00000087884.14	AAMDC	11.0743	14.3656	42.1533	31.6909	39.9228	36.2582	61.7408	57.9357	58.3816	57.3752	40.6448	52.6353	45.9483	44.0359	37.5522	36.9163	36.0294	13.7547	15.3865	10.0884	11.945	13.2907	9.22224
ENSG00000087903.13	RFX2	2.76858	4.10445	1.56124	2.61909	3.43706	2.81313	3.61007	8.53841	5.67967	5.65873	4.39338	5.08789	3.27595	3.25527	3.22715	5.3639	2.05882	8.6367	8.10146	8.34474	6.76881	6.49083	9.68335
ENSG00000087995.16	METTL2A	9.86384	11.25	31.0773	12.2026	16.0532	8.5122	8.81431	9.48239	11.4182	10.2344	9.78731	9.60608	10.6104	10.9417	11.0162	9.94018	12.1084	8.89512	9.55282	9.90462	5.6947	7.91533	7.80019
ENSG00000088002.12	SULT2B1	1.5381	0.684074	0.780618	0	0.528779	0	0.30391	0.184067	0.257507	0.132017	0.17741	0	0	0.06633	0.293377	0.315524	0.205882	0	0	0	0	0	0
ENSG00000088035.18	ALG6	8.61336	12.3133	13.2705	7.59535	12.6907	7.81426	5.34198	4.20416	5.17355	4.85957	4.86444	4.642	3.87729	3.5099	9.68143	11.3589	9.88234	3.19878	2.95169	5.35558	5.17615	4.63631	6.22501
ENSG00000088038.19	CNOT3	2.76858	6.15667	6.24494	4.97626	4.75901	5.00113	43.5253	40.8666	37.1942	37.6561	40.8945	43.0641	41.3056	49.1771	3.22715	7.25705	5.35293	1.91927	1.63285	4.23465	4.37982	2.16361	3.45834
ENSG00000088053.11	GP6	0.61524	0	2.34185	0.261909	0	0.312571	0.056205	0	0	0	0	0	0.095307	0.313399	0	0	0.205882	0	0.062802	0	0	0	0
ENSG00000088179.9	PTPN4	14.7658	18.242	15.6124	7.33344	3.96584	5.3137	9.35245	7.29801	6.92285	3.12278	4.51183	3.12554	6.62604	6.38082	6.74767	5.67943	4.73529	2.8789	2.82609	2.36642	3.58349	1.54544	1.84445
ENSG00000088205.13	DDX18	194.723	229.165	152.22	185.169	180.578	207.547	26.2229	26.7252	24.2267	24.0593	21.7706	19.2248	26.4115	21.4367	182.774	179.533	173.559	118.035	107.204	111.103	122.635	115.908	118.053
ENSG00000088247.18	KHSRP	913.631	945.391	444.171	793.059	780.213	680.153	309.583	323.345	316.084	293.783	268.833	266.243	251.852	279.945	664.205	641.144	650.999	448.789	578.846	672.81	528.763	471.667	355.978
ENSG00000088256.9	GNA11	36.2992	58.3743	94.4547	54.477	48.912	49.6987	37.37	44.3519	37.4354	43.886	37.2022	33.794	30.474	31.6675	63.3694	51.1149	56.6176	31.0282	33.5991	31.7598	33.0477	24.727	19.8278
ENSG00000088280.19	ASAP3	8.61336	12.9974	27.3216	5.23817	3.43706	3.1257	7.88503	7.77015	7.15932	6.58284	14.7142	15.3248	15.0222	13.2918	6.74767	4.10181	3.08823	0	0	0	0	0.309087	0
ENSG00000088298.13	EDEM2	7.6905	9.12099	1.56123	7.59535	17.4497	8.4394	30.2448	28.483	29.846	26.8566	36.8611	33.4643	35.5631	40.7605	6.16091	9.46571	11.7353	25.2704	24.6184	11.9566	17.1211	16.3816	17.2917
ENSG00000088305.18	DNMT3B	255.325	283.207	629.958	2.61909	1.32195	2.18799	2.29857	2.1229	2.62809	2.17187	1.44458	1.81865	1.37542	1.571	2.64039	0.631048	2.2647	0	0.125604	0.74729	0	0.309087	0
ENSG00000088320.4	REM1	0	0	0	0	0	0	0	0	0	0	0	0	0	0	0	0	0	0	0	0	0	0	0
ENSG00000088325.16	TPX2	129.508	144.796	172.516	56.3103	53.4066	54.3873	27.5872	30.3825	25.6847	28.5809	9.32483	8.11506	10.0395	9.33116	65.1296	55.5322	51.6764	5.7578	3.2029	2.86461	3.98165	2.78179	1.61389
ENSG00000088340.17	FER1L4	3.0762	1.59617	3.12247	0	0	0.312571	1.20984	0.670822	0.965077	0.855343	1.14185	1.33809	1.53733	0.594753	0.293377	0.631048	0.205882	0	0	0	0	0	0
ENSG00000088356.6	PDRG1	31.0696	27.819	35.9084	33.7862	37.5433	36.8833	14.6004	13.6377	14.0578	13.9561	14.579	14.2908	15.6097	14.2653	36.9655	29.3437	31.9117	19.8324	19.5942	14.8213	17.1211	18.8543	23.0556
ENSG00000088367.23	EPB41L1	31.0696	25.9948	55.4238	36.9291	41.2447	30.0068	18.8179	16.967	16.0426	19.6806	13.0792	15.2661	15.9344	13.2777	41.0727	35.0231	45.2941	75.4912	92.0678	99.1405	84.0129	69.2355	65.4779
ENSG00000088386.17	SLC15A1	0.92286	1.8242	0	0.785726	1.32195	1.56285	1.68445	1.50151	1.65713	2.15009	0.897036	0.507303	0.71124	0.693619	2.34701	1.26209	1.44118	0.319878	0	0	0	0	0
ENSG00000088387.19	DOCK9	4.92192	2.28025	14.8317	8.38107	6.87412	6.56398	16.701	17.3498	12.1082	15.4615	10.9991	10.0743	12.7769	11.9456	3.22714	2.52419	4.52941	0	0	0	0	0	0
ENSG00000088448.14	ANKRD10	66.4459	48.1132	9.36741	31.9528	25.6458	33.445	31.0307	30.0158	33.6498	30.3402	40.5215	33.3089	39.5027	36.4962	22.59	22.4022	29.0294	28.789	27.6329	24.2869	20.3064	21.9452	23.2861
ENSG00000088451.11	TGDS	3.38382	7.29679	9.36741	5.23817	3.96584	1.87542	6.51919	4.37781	4.57778	5.35479	4.70409	4.66246	5.49029	5.04018	1.46688	3.78629	2.2647	4.15841	2.26087	6.35197	4.77798	6.18174	1.84445
ENSG00000088538.13	DOCK3	3.99906	1.8242	2.34185	2.09527	0.528779	4.37599	1.54939	1.53252	1.54603	1.23212	2.13817	1.54085	1.76947	1.85996	1.46688	2.20867	1.85294	13.115	13	13.4512	9.1578	7.72718	9.22224
ENSG00000088543.15	C3orf18	4.6143	2.28025	4.6837	0.785726	2.3795	1.87542	6.18173	5.4568	4.95929	5.18985	5.4034	5.53058	4.51092	6.16473	2.05364	1.89314	1.85294	0	2.32368	1.24548	3.98165	2.16361	2.30556
ENSG00000088682.14	COQ9	13.6808	14.9391	7.92025	14.86	15.2819	12.914	42.3016	41.3328	40.2394	38.646	30.8823	35.1067	34.6745	34.402	13.9635	12.3856	11.6227	18.7229	24.5227	19.3422	30.0316	20.7992	21.0924
ENSG00000088726.16	TMEM40	0	0	0	0	0	0	0.079022	0	0	0.038575	0	0	0	0	0	0	0	0	0	0	0	0	0
ENSG00000088727.13	KIF9	15.6886	12.5414	3.90309	13.6192	17.9785	15.0034	5.12188	3.8664	5.22216	6.18987	3.23828	3.62317	4.1378	2.95419	11.7351	7.88809	14.2059	4.15841	3.70532	4.98194	1.1945	1.54544	2.53612
ENSG00000088756.13	ARHGAP28	3.99906	4.78852	1.56123	2.88099	1.58634	2.81313	0.220074	0.231669	0.245632	0.239984	0.10628	0.143875	0.219758	0.287696	0.586754	0.315524	1.23529	0	0	0	0	0	0
ENSG00000088766.12	CRLS1	5.0107	9.5375	0	6.17418	13.7464	6.31506	13.006	17.2486	14.2567	17.9977	14.8439	15.4373	17.543	20.1887	17.3092	8.36272	13.3408	23.3511	16.6691	16.8292	15.9266	3.13992	2.9061
ENSG00000088782.5	DEFB127	0	0	0	0	0	0	0	0	0	0	0	0	0	0	0	0	0	0	0	0	0	0	0
ENSG00000088808.18	PPP1R13B	2.76858	2.96432	8.58679	6.54772	7.93156	5.62627	7.64631	5.44951	6.16074	6.80765	3.3352	4.58702	5.73619	8.28234	9.09468	8.83467	11.1175	11.8355	12.372	12.953	7.56514	6.79992	7.8389
ENSG00000088812.18	ATRN	5.22954	2.28025	2.34185	23.5718	15.599	13.7531	28.1067	25.8241	29.3103	26.1511	26.3494	27.1484	27.1551	26.7003	13.4953	17.3538	23.6764	8.31682	10.4879	11.583	5.97248	7.41809	6.91668
ENSG00000088826.18	SMOX	5.22954	4.5605	10.148	22.0003	29.6116	23.4428	45.5137	43.0468	45.4048	45.6501	41.1707	42.745	38.0647	33.6052	23.4701	20.8246	22.8529	20.4722	27.6329	22.9169	26.6771	25.0361	22.1334
ENSG00000088827.13	SIGLEC1	0.30762	0	0	20.4289	21.9443	15.9411	8.01383	4.24062	6.96372	3.35062	5.05079	4.98922	5.49444	6.18826	10.8549	11.6744	11.5294	8.31682	4.58455	7.22381	74.8551	60.272	51.6445
ENSG00000088832.18	FKBP1A	187.953	229.843	149.088	354.105	374.622	319.775	196.291	215.157	205.731	208.019	168.684	166.994	189.033	182.143	457.658	399.45	376.144	556.268	603.647	645.653	369.494	360.39	349.281
ENSG00000088833.18	NSFL1C	52.9106	46.289	40.5921	105.287	87.5129	88.77	91.0707	105.506	93.3934	92.2725	89.8562	87.6212	90.1093	100.108	55.4482	56.1632	63.8234	42.5438	59.8503	54.9258	39.0202	42.9631	46.5723
ENSG00000088836.14	SLC4A11	6.46002	6.61272	0.780618	4.45245	2.3795	1.87542	9.37807	8.21064	11.8268	12.3195	7.80706	8.96816	13.2161	11.6647	4.9874	5.99495	6.17646	2.8789	3.1401	4.23465	5.17615	1.23635	2.075
ENSG00000088854.13	C20orf194	4.92192	4.33247	3.12247	21.2146	16.9209	18.7542	10.5312	9.8526	9.65976	9.68055	7.46962	7.80732	8.54169	8.10098	11.4417	11.6744	15.2353	13.4349	14.8841	15.5685	10.3523	9.27262	14.9861
ENSG00000088876.13	ZNF343	2.15334	2.7363	0.780618	2.35718	3.17267	2.18799	3.42083	2.43702	1.92553	2.15545	3.75933	2.17254	2.81623	2.83485	2.64039	2.20867	2.47058	0.959634	2.13527	2.36642	2.38899	0.618174	1.61389
ENSG00000088881.21	EBF4	0	0.912099	0	1.30954	1.85072	0.312571	2.72541	4.20036	2.54603	3.45625	111.067	137.183	91.8838	90.2175	0.88013	0.315524	0.617646	0	0	0.124548	0	0	0
ENSG00000088882.8	CPXM1	1.5381	3.6484	21.0767	1.83336	1.32195	0.625141	50.6085	43.8644	52.1994	42.1925	68.5732	65.3344	60.3829	53.1829	2.05364	1.57762	1.02941	0	0	0	0.398165	0	0
ENSG00000088888.18	MAVS	19.6877	18.9261	28.1022	98.2157	104.963	97.2094	42.6949	41.0198	41.8136	39.8122	41.9953	39.3573	42.4499	42.9133	112.363	121.161	110.97	46.0624	53.3281	58.2886	58.1321	41.1086	42.8834
ENSG00000088899.15	LZTS3	41.5287	40.3604	92.1129	9.69062	7.93168	7.18912	14.5195	13.5928	12.6665	11.8428	15.3131	16.2353	14.5876	15.7515	9.38806	6.94152	7.41176	1.59939	2.44928	3.98555	8.75964	5.87266	4.84167
ENSG00000088926.14	F11	0	0	0	0	0	0	0	0	0.143779	0	0	0	0	0.06576	0	0	0	0	0	0	0	0	0
ENSG00000088930.8	XRN2	158.117	164.634	274.777	159.24	158.898	192.231	37.0817	39.4613	40.306	41.9113	41.9177	37.3745	42.104	43.1372	186.001	162.495	161.823	129.87	134.396	135.882	116.264	106.635	110.897
ENSG00000088970.16	KIZ	12.3048	17.3299	10.148	8.38107	6.08096	6.87655	7.00625	5.03609	5.83289	4.33879	5.9402	8.74359	5.14629	4.62807	6.45429	7.88809	5.55882	1.91927	1.50725	0.249097	3.18532	0.927262	0.922224
ENSG00000088986.11	DYNLL1	334.998	349.562	99.1384	397.053	362.478	336.638	490.793	471.199	455.819	500.754	382.155	359.537	391.535	392.838	265.506	287.127	338.264	296.847	271.43	247.229	227.352	224.088	270.903
ENSG00000088992.18	TESC	2.76858	6.84074	12.4899	2.61909	1.85072	1.25028	5.48205	6.07949	6.89417	7.17648	7.3981	7.14956	7.8855	6.62675	1.17351	1.57762	1.64706	15.674	20.0967	19.305	4.77798	4.63631	5.07223
ENSG00000089006.17	SNX5	136.272	150.04	105.383	159.749	167.887	173.788	102.756	98.3441	104.158	98.3836	72.1034	71.3473	75.9279	73.1729	175.444	158.708	158.8	190.645	196.655	161.659	87.1982	85.6172	84.6181
ENSG00000089009.16	RPL6	3634.03	3527.71	3486.33	1434.68	1424.57	1404.39	901.739	865.246	927.556	902.794	873.488	800.565	899.481	892.836	1817.52	1724.54	1753.21	939.597	970.64	801.033	772.09	826.872	879.723
ENSG00000089012.14	SIRPG	0	0	0	0	0.264389	0.625141	0.310469	0.391326	0.472064	0.793471	0.628238	0.259835	0.374094	0.571581	0.88013	0	0.205882	0	0	0	0	0	0
ENSG00000089022.14	MAPKAPK5	31.596	33.9757	21.0767	46.0959	34.4883	28.7565	22.083	22.7495	25.5963	20.6537	20.2724	16.3378	21.803	21.2749	23.559	28.0816	31.6713	42.6763	32.8259	35.6208	37.6514	36.7814	36.6234
ENSG00000089041.17	P2RX7	0	0.684074	3.21105	6.0239	8.98924	7.18912	5.58979	6.72051	6.23148	7.27599	8.82327	8.04678	8.54608	12.8006	4.69403	12.3054	8.44117	32.2151	34.7283	33.01	49.3725	38.9498	43.3445
ENSG00000089048.15	ESF1	242.097	316.726	369.232	117.859	117.653	142.532	8.53527	6.85924	8.99318	8.12262	6.02953	6.13787	7.06295	7.01403	154.9	148.612	147.617	76.7707	74.2948	77.9673	101.532	94.2716	88.9946
ENSG00000089050.16	RBBP9	3.99906	4.33247	4.6837	15.4526	14.8058	13.4405	7.36216	9.37016	8.43219	9.25393	12.471	9.31794	14.3519	11.2602	9.38806	11.0433	14.6176	10.8758	8.66668	8.96748	11.1486	8.65444	7.8389
ENSG00000089053.13	ANAPC5	63.3697	74.2579	88.9904	78.5726	68.2124	69.3907	58.2402	60.6216	64.4523	61.1139	56.2943	52.3294	56.1947	56.3667	62.2346	54.5719	52.7968	40.9508	42.6032	41.8771	30.6587	38.4843	35.5071
ENSG00000089057.15	SLC23A2	2.46096	2.96432	3.12247	87.7394	79.5812	91.8957	56.457	48.8043	59.6106	49.9294	38.186	37.3023	40.8955	37.9421	78.3316	82.6672	82.3528	35.8263	39.8793	50.193	37.4275	44.1995	40.5778
ENSG00000089060.12	SLC8B1	6.1524	5.4726	3.12247	37.4529	43.6242	40.009	53.2365	54.9474	60.4156	50.8013	59.6444	52.9074	53.5406	55.9737	38.4324	29.6592	34.5882	58.2178	64.4977	68.5016	39.8165	42.9631	37.1195
ENSG00000089063.15	TMEM230	30.4544	30.0993	3.12247	82.5012	79.3168	65.3272	86.7075	83.8315	90.5811	93.5652	80.6625	76.1876	81.2473	81.7369	58.9687	63.7358	75.7646	71.9725	80.261	73.2344	52.1596	56.2539	67.5529
ENSG00000089091.16	DZANK1	4.92192	3.87642	7.80618	4.19054	1.58634	1.87542	0.483244	0.570055	0.71718	0.876879	1.43057	0.677421	1.3656	1.06613	1.17351	0.315524	0.823528	1.27951	2.13527	1.61913	1.1945	0.618174	1.61389
ENSG00000089094.19	KDM2B	55.3716	65.8992	46.0564	46.6197	34.1062	42.5096	39.1434	36.9009	37.4724	33.4232	36.0752	33.0629	29.8858	32.8493	43.4198	39.125	36.2352	42.8636	44.5894	42.7201	32.6496	38.3268	40.1167
ENSG00000089101.19	CFAP61	0	0	0	0	0	0	0.257188	0	0.661618	0	0	0	0	0.036595	0	0	0	0	0	0.249097	0	0.309087	0
ENSG00000089116.4	LHX5	0	0.228025	0	0	0.264389	0	0.090717	0.02285	0.137991	0.094563	0.13242	0.086888	0.181015	0.248275	1.17351	0	0.617646	0	0	0	0	0	0
ENSG00000089123.16	TASP1	3.0762	5.24457	7.80618	3.92863	1.85072	2.81313	3.24703	2.27842	3.12816	1.83357	2.36302	3.28872	1.78397	2.81886	3.52052	4.73286	2.2647	2.55902	3.2029	3.11371	1.59266	0.618174	1.38333
ENSG00000089127.15	OAS1	0	0	1.56123	29.8576	35.4282	27.1936	21.2813	23.2719	15.0058	15.7081	10.3769	10.8127	12.3259	10.1769	9.38806	8.83467	12.9706	32.3077	21.9179	24.1624	127.413	109.108	143.636
ENSG00000089154.11	GCN1	48.604	49.0253	46.8371	48.715	55.5218	53.137	81.2593	81.0762	73.6272	80.0941	78.1543	68.8493	66.6566	63.7855	59.8489	61.2116	50.0293	33.9071	44.5894	44.962	29.8624	38.3268	35.7362
ENSG00000089157.16	RPLP0	3822.19	3350.8	908.638	1271.27	1327.77	1293.89	1585.26	1611.01	1555.76	1552.19	1554.26	1451.85	1537.21	1509.99	1407.14	1415.27	1541.7	1005.31	1239.93	1041.75	995.768	1040	1118.44
ENSG00000089159.17	PXN	112.589	102.379	24.9798	103.454	102.847	86.582	144.842	149.647	144.584	146.328	162.465	169.788	141.537	132.455	63.9561	85.8225	85.4411	118.035	125.981	124.673	107.903	119.308	123.809
ENSG00000089163.4	SIRT4	2.76858	2.28025	0.780618	1.30954	1.85072	1.87542	2.02039	2.33922	2.58872	3.23931	3.12364	3.00172	4.38184	3.50215	1.46688	1.26209	1.64706	0.319878	0.816426	0.74729	0.796331	0.927262	0.691668
ENSG00000089169.15	RPH3A	0.30762	0.45605	1.56123	0.785726	0	0	0.104015	0.291123	0.05262	0.397055	0.176747	0.10321	0.026701	0.068331	0	0	0.205882	2.8789	1.69565	2.24187	2.78716	5.25448	2.53612
ENSG00000089177.19	KIF16B	9.84384	7.52482	10.9286	28.0242	28.554	31.8822	5.26759	6.32981	6.25299	6.26879	6.16304	7.32098	5.99694	8.68872	41.9529	34.3921	29.0294	21.7517	24.744	25.2833	31.8532	30.9087	30.2028
ENSG00000089195.15	TRMT6	22.7639	22.5745	11.7093	42.1673	49.4408	43.4473	8.27036	6.46874	9.20555	9.78083	5.85159	8.67734	8.36861	8.48934	39.0191	41.3336	50.8529	15.0343	15.6377	16.1913	19.1119	17.618	25.3611
ENSG00000089199.10	CHGB	0	0.45605	0.780618	0	0	0	0.485546	1.05581	0.492346	0.719137	0.696713	0.510729	0.382367	0.654697	0.88013	0.315524	0.205882	0	0	0	0	0.309087	0
ENSG00000089220.5	PEBP1	739.518	824.766	344.252	625.176	753.774	672.964	279.538	287.424	312.288	311.244	231.467	227.94	232.288	228.148	665.965	671.435	648.734	487.174	595.803	743.678	338.44	373.377	348.831
ENSG00000089225.20	TBX5	9.53622	10.2611	7.80618	0.785726	0.793168	2.18799	0	0.145989	0.017118	0	0.03285	0	0.050538	0	1.17351	0.946571	2.05882	0	0	0	0	0	0
ENSG00000089234.16	BRAP	10.4591	11.8573	33.5666	22.0003	19.3004	17.8165	15.6237	13.7159	13.5327	13.5836	15.0699	13.4252	13.7782	16.3225	28.7509	23.6643	17.0882	13.4349	12.5604	12.3303	15.1303	16.9998	10.8361
ENSG00000089248.7	ERP29	146.119	129.062	213.889	188.312	211.247	208.797	130.394	121.419	139.019	128.021	81.5866	82.5123	89.8003	79.1089	241.156	204.459	205.882	126.352	145.01	130.527	93.1707	78.5081	99.6001
ENSG00000089250.19	NOS1	7.38288	8.89297	12.121	0	0	0.312571	0	0	0.004828	0.004965	0	0	0	0	0.293377	0	0	0	0.125604	0	0	0	0
ENSG00000089280.19	FUS	369.144	312.622	120.215	325.552	278.931	277.25	401.484	423.677	381.699	408.595	307.885	287.938	328.586	317.157	219.152	201.62	215.353	153.861	137.599	119.193	117.459	129.198	129.572
ENSG00000089289.16	IGBP1	64.6002	57.4622	39.8115	66.001	69.5344	74.0792	33.6946	30.165	35.4064	32.4253	36.9955	30.2424	35.3701	36.1015	80.3852	75.0947	80.7058	59.8172	67.261	64.7652	39.0202	48.2176	47.0334
ENSG00000089327.15	FXYD5	19.9953	30.5553	38.2503	36.4053	48.1189	35.633	235.123	242.582	208.363	203.844	192.372	177.608	189.076	216.182	58.0886	43.5423	47.7646	58.2178	52.9421	64.1424	40.6129	47.9085	34.8139
ENSG00000089335.21	ZNF302	33.2267	35.4367	16.393	32.2526	49.2388	28.5993	11.1754	10.6543	11.5597	15.9831	15.8129	14.1776	14.3187	12.4943	31.5377	41.4811	56.0161	26.8613	19.1633	27.9377	11.4157	18.2131	20.443
ENSG00000089351.15	GRAMD1A	160.578	184.016	67.1331	41.1196	47.0613	41.5719	64.278	58.0798	54.7169	56.5001	116.318	118.406	105.24	107.65	43.4198	37.5473	38.9117	35.5064	46.5363	52.1858	224.167	242.943	195.281
ENSG00000089356.18	FXYD3	0	0	0	0	0	0	0.259761	0	0.891191	0	0	0	0.203217	0.222371	0	0	0	0	0	0	0	0	0
ENSG00000089472.16	HEPH	19.3801	17.1019	19.5154	59.9771	48.6476	53.4496	199.933	224.031	186.284	231.846	202.458	196.09	214.665	212.07	58.0886	50.7993	45.0882	0	0.062802	0	0	0	0
ENSG00000089486.17	CDIP1	24.6096	34.2037	29.6635	12.0478	8.98924	10.3148	21.8252	21.3413	19.0253	18.5439	15.1731	13.5798	17.0164	14.1646	11.1483	13.252	16.8823	14.3945	21.4783	18.4332	10.7505	9.27262	11.9889
ENSG00000089505.18	CMTM1	0	0	0	0	0	0	12.1879	16.3156	11.2241	13.2266	7.26523	7.97196	7.97506	5.69657	0.293377	0	0	0	0	0	0	0	0
ENSG00000089558.9	KCNH4	0	0	0	0	0	0	0.07951	0.016319	0.032866	0	0.110372	0.046581	0	0	0	0	0	0.639756	0.753624	0	0.398165	0.309087	0
ENSG00000089597.18	GANAB	429.13	405.884	76.5005	214.503	221.294	221.613	185.047	187.55	180.937	189.324	181.736	165.085	179.728	172.799	254.358	230.017	231.617	124.113	157.507	191.68	127.015	137.544	92.2224
ENSG00000089639.11	GMIP	5.84478	5.92865	16.393	44.2626	41.5091	42.8222	127.227	118.47	115.565	110.57	112.886	126.866	109.97	111.085	50.1674	44.8044	48.9999	52.1401	57.4639	43.9656	62.9101	55.3266	65.7084
ENSG00000089682.16	RBM41	18.7648	17.3299	17.1736	33.0005	30.1404	30.0068	11.7491	7.9889	9.2837	9.8222	10.0033	9.87286	10.6039	9.82274	34.0317	34.7076	36.4411	14.3945	10.8019	11.4584	9.55597	12.0544	14.525
ENSG00000089685.15	BIRC5	206.413	203.407	62.5915	28.2928	24.1741	28.4453	18.9253	23.5528	17.9131	16.4615	4.1043	3.43204	5.49615	4.34853	19.6562	22.7194	25.9422	2.8789	3.65517	2.72981	0.998261	0.311287	1.16815
ENSG00000089692.9	LAG3	0.30762	0.45605	0.780618	3.40481	2.3795	2.18799	15.354	13.6204	13.3935	13.1856	6.78439	11.052	8.57356	8.82272	7.04104	7.57257	2.88235	0	0	0	0	0.618174	0
ENSG00000089693.11	MLF2	233.484	165.09	126.46	265.313	338.683	249.431	281.038	297.424	282.78	284.124	294.993	308.04	273.762	277.429	191.282	220.236	207.529	208.56	221.88	232.407	189.527	219.452	207.039
ENSG00000089723.10	OTUB2	3.69144	5.24457	3.12247	0	2.11511	1.87542	0.436547	0.61178	0.986132	0.328548	0.551092	0.721596	0.681942	0.873072	1.46688	1.26209	1.02941	7.35719	8.54108	6.10287	1.99083	3.39996	2.99723
ENSG00000089737.17	DDX24	131.354	117.661	96.7966	250.647	242.181	243.18	112.666	94.2777	99.3589	116.207	104.991	101.727	117.877	109.106	216.512	262.516	211.235	163.777	143.189	133.516	155.683	148.671	172.917
ENSG00000089775.12	ZBTB25	6.76764	4.5605	3.98631	11.6013	5.55218	7.81426	2.95101	1.96581	2.57941	1.23331	1.93104	3.23678	2.53623	2.71556	7.92117	6.31048	8.64705	8.95658	6.04953	5.5203	1.99083	4.9454	4.87644
ENSG00000089818.18	NECAP1	4.6143	2.96432	0	15.1907	12.4263	11.8777	19.945	21.6861	23.9235	16.4331	25.2301	19.5834	20.0292	28.9586	7.6278	9.15019	11.3235	9.91621	12.686	13.4512	17.1211	10.1999	12.6806
ENSG00000089820.16	ARHGAP4	32.6077	32.1515	65.5719	52.1198	67.4193	53.7621	148.154	145.29	132.663	129.454	113.222	140.738	100.703	105.544	58.9687	52.0614	48.5882	69.4135	71.5943	81.4546	36.233	32.4542	28.1278
ENSG00000089847.12	ANKRD24	0.92286	0	2.34185	0	0	0	1.09233	0.743782	1.15473	0.919267	0.451117	0.840462	0.506787	0.572982	0.88013	0	1.02941	0.639756	0.376812	0.124548	0	0	0
ENSG00000089876.12	DHX32	5.53716	7.52482	2.34185	13.8812	12.1619	15.0034	22.7192	22.829	20.2398	22.2726	22.6523	19.5477	21.8878	22.9739	14.6688	10.4123	15.2353	19.1927	12.1836	17.5613	14.7321	17.9271	17.2917
ENSG00000089902.10	RCOR1	21.2258	17.5579	27.3216	64.9533	55.5218	73.1415	12.5	10.9987	11.5306	14.1448	14.6904	11.5311	13.3893	13.2702	62.7826	70.9929	51.4705	48.6214	45.4059	46.2074	45.789	55.3266	56.9473
ENSG00000089916.18	GPATCH2L	49.2192	42.1846	49.1789	53.4294	35.6926	60.6387	30.8172	25.6063	33.3133	27.0044	23.6439	30.0933	27.1643	29.3969	65.423	59.003	55.9999	85.4074	60.918	64.8897	62.9101	74.1809	60.6362
ENSG00000090006.18	LTBP4	17.842	25.7668	3.90309	12.0478	10.84	10.0023	94.0786	85.769	78.33	70.8183	70.8713	88.8199	71.7614	82.8021	11.1483	12.3054	12.147	4.15841	2.63768	1.86823	3.18532	0.618174	2.53612
ENSG00000090013.11	BLVRB	35.9915	30.5553	49.9595	56.0484	70.0632	60.6387	102.449	59.8587	100.899	65.1118	34.3153	49.1965	39.461	43.9646	59.8489	53.639	52.7058	73.8918	77.6861	73.4835	54.9468	49.1449	53.2584
ENSG00000090020.11	SLC9A1	7.38288	9.57704	0	40.5958	43.3598	39.3839	60.0953	66.4466	52.6176	62.0027	44.5007	40.936	41.5765	41.1065	48.4072	43.5423	44.4705	21.4318	22.9855	24.2869	18.7138	30.2905	26.2834
ENSG00000090054.15	SPTLC1	130.431	124.274	50.7401	129.383	110.779	122.84	64.063	51.9796	52.5558	63.4794	47.872	54.3112	49.7557	59.2487	69.8237	97.1813	80.7058	83.4881	98.9132	96.525	93.5688	81.9081	76.7751
ENSG00000090060.18	PAPOLA	202.414	211.379	250.578	162.645	121.883	141.282	52.3122	53.1493	56.5967	60.0274	55.8619	56.3628	60.0665	56.937	134.953	153.66	144.323	127.631	105.068	101.382	125.024	131.671	108.822
ENSG00000090061.17	CCNK	21.841	24.6267	9.8659	41.9054	34.3597	42.1671	58.069	54.484	49.1853	49.484	47.0283	41.4009	48.7685	44.6633	45.7668	38.4939	35.8235	29.4288	23.3624	21.9205	37.4275	27.5088	25.8223
ENSG00000090097.22	PCBP4	94.747	151.636	73.3781	65.4771	57.1081	48.761	37.5973	29.6768	36.6792	36.0254	32.4018	26.0214	26.4467	27.3223	102.095	97.1813	68.9705	7.67707	12.6232	20.5505	4.37982	4.32722	3.68889
ENSG00000090104.12	RGS1	0	0	0.780618	2.09527	2.11511	1.87542	1.88814	0.720814	2.01028	0.998593	0.972707	0.455516	0.686508	1.19155	0.88013	0.946571	1.23529	23.671	18.5266	30.2653	15.1303	17.3089	11.2972
ENSG00000090238.12	YPEL3	24.9172	29.4152	95.2353	26.9766	26.7033	21.2548	65.7408	51.6234	56.6116	54.8771	95.2554	94.2706	87.5278	85.2476	29.3377	22.7177	20.7941	18.233	19.4058	26.7779	12.3431	11.1271	12.2195
ENSG00000090263.16	MRPS33	135.015	136.183	79.623	62.8049	68.4768	68.4521	43.1473	40.0821	37.7213	42.1648	36.6717	34.5037	38.0768	36.964	68.6502	72.7527	76.9999	57.578	71.289	72.9948	57.3289	55.9448	48.1862
ENSG00000090266.13	NDUFB2	156.271	163.722	178.761	216.86	248.262	250.369	543.907	602.29	554.672	607.945	371.349	371.303	373.697	363.174	250.25	211.716	233.882	161.214	182.44	132.893	143.738	133.526	172.456
ENSG00000090273.14	NUDC	34.7611	40.1324	59.3269	41.1187	47.5926	48.4484	92.8718	103.98	93.5314	101.579	78.8722	80.88	78.4997	87.2109	48.7005	41.0181	47.3529	19.1927	25.5604	19.4295	17.5193	17.3089	21.2097
ENSG00000090316.16	MAEA	32.3001	41.7285	46.8371	116.549	112.101	129.092	188.467	160.213	177.044	172.637	123.949	141.239	129.81	126.428	138.474	90.8709	110.147	15.674	26.6909	21.0487	27.8716	24.727	23.5167
ENSG00000090339.9	ICAM1	5.53716	5.70062	7.80618	16.5002	16.9209	14.6908	27.9572	25.9381	29.2703	28.2899	158.311	160.271	142.478	154.554	24.0569	21.1401	17.9117	54.3792	73.9264	69.1243	92.3743	94.8898	103.058
ENSG00000090372.15	STRN4	25.5325	36.2559	24.9798	19.6431	21.4155	14.6908	102.248	102.019	95.5708	98.9928	95.3627	90.4612	87.4007	86.1109	14.3755	16.4072	10.0882	12.7951	14.6329	16.9386	11.5468	10.1999	11.9889
ENSG00000090376.11	IRAK3	0.30762	0.912099	0	2.09527	1.58634	3.1257	0.604022	1.10952	0.812398	0.63858	5.1057	4.22068	4.77575	4.0795	2.05364	3.78629	1.44118	10.556	11.9324	14.8213	34.2422	33.0723	32.0473
ENSG00000090382.7	LYZ	0	1.14012	5.46432	508.888	450.255	412.28	428.144	440.726	422.03	560.264	488.026	455.052	530.618	722.485	1028.29	977.492	1077.58	33.5872	28.7432	44.4638	25.8807	27.199	26.975
ENSG00000090402.8	SI	0	0	0	0	0	0	0	0	0	0	0	0	0	0	0	0	0	0	0	0	0	0	0
ENSG00000090432.7	MUL1	10.4591	11.4012	37.4696	19.6431	16.9209	17.1914	33.5149	27.273	30.0474	28.049	28.1172	25.7792	26.5698	24.6958	17.6026	21.4556	15.647	19.1927	19.9082	15.1949	12.7413	11.4362	12.6806
ENSG00000090447.12	TFAP4	19.0724	18.47	13.2705	4.71436	4.23023	2.81313	3.84056	4.51427	3.45016	4.09373	2.64544	3.34674	2.5681	3.6613	1.76026	2.83971	2.47058	2.55902	3.76812	5.35558	1.1945	2.16361	1.15278
ENSG00000090470.15	PDCD7	25.2248	21.8904	17.9542	24.8813	22.2087	30.9445	10.5071	9.93907	10.0828	11.1038	8.08851	10.8184	9.6883	11.8863	24.3503	27.4506	26.9706	25.4416	20.4365	17.4968	18.7138	17.3089	17.7528
ENSG00000090487.11	SPG21	157.194	136.131	25.9855	147.193	125.849	158.473	65.4594	53.9598	68.6379	63.3181	63.4035	67.5559	71.865	67.1763	144.928	151.136	161.617	220.716	192.363	201.644	217.398	219.143	193.597
ENSG00000090512.12	FETUB	0	0	0	0	0	0	0	0	0	0	0	0	0	0	0	0	0	0	0	0	0	0	0
ENSG00000090520.12	DNAJB11	53.5259	57.0062	30.4441	73.3344	75.0866	77.5175	67.7675	63.3508	67.6982	66.5189	70.1842	63.864	69.4133	71.5489	81.5587	85.507	92.8528	53.7395	57.2126	58.1641	76.0496	70.1628	58.5612
ENSG00000090530.10	P3H2	14.7658	11.6293	1.56123	78.5726	82.7539	82.5186	59.7988	53.3401	52.0984	45.9586	50.3121	53.5467	51.1266	57.9495	82.1455	76.6723	81.9411	0.959634	1.63285	1.99277	1.1945	4.32722	4.61112
ENSG00000090534.20	THPO	0.92286	0	0	0.261909	0.264389	0.937712	0.170773	0.203038	0.322653	0.63934	0.304149	0.292386	0.271825	0.496586	0	0	1.02941	0	0	0	0	0	0
ENSG00000090539.15	CHRD	2.15334	0.912099	0	4.97626	2.3795	2.50056	3.93641	3.4309	6.21398	3.34017	0.582153	0.966619	1.59614	2.22479	1.46688	1.57762	3.91176	0.319878	0	0.124548	0	0	0
ENSG00000090554.13	FLT3LG	2.89337	1.59617	0	0.664684	0.793168	0	0.994745	0.461469	0.915663	0.48862	1.04626	0.759067	0.737524	1.17069	0.88013	1.2621	1.02941	1.59939	2.38648	2.36642	4.37982	2.4727	1.38333
ENSG00000090565.17	RAB11FIP3	14.7658	19.6101	29.6635	12.3097	10.5756	11.8777	41.9671	31.897	36.8886	31.4356	29.2963	30.7166	28.8414	27.0122	13.202	16.4072	18.3235	6.07768	5.02416	3.73645	5.17615	3.09087	4.84167
ENSG00000090581.10	GNPTG	6.76764	7.29679	3.12247	59.4538	70.0632	58.7633	116.332	98.54	113.425	95.2462	110.849	111.01	112.343	110.618	26.4039	41.9647	69.7856	54.6991	56.836	62.3987	35.4367	48.2176	47.9556
ENSG00000090612.22	ZNF268	11.6896	9.67804	17.9542	21.4275	22.2087	20.9422	16.8363	16.1003	14.9315	15.017	12.8849	14.0386	14.0076	18.2277	22.0609	18.7388	22.2354	14.0749	14.1542	15.7197	15.9266	12.3635	11.5278
ENSG00000090615.15	GOLGA3	20.6105	24.8547	11.7093	79.0964	78.5236	74.7044	55.553	51.5121	48.8274	44.5247	48.8391	33.1514	51.8776	44.0717	77.7448	81.0896	77.2058	65.2551	55.7682	53.3067	39.8165	45.1267	46.1112
ENSG00000090621.15	PABPC4	158.117	155.969	83.5261	185.169	182.693	195.982	66.1099	69.2156	70.7438	72.8293	57.2583	59.9378	65.4186	63.4382	227.074	206.037	183.853	240.548	263.643	252.709	156.081	166.289	138.103
ENSG00000090659.18	CD209	0	0	0	0.82411	0.793168	0.312571	0.547789	0.336779	0.838117	0.664674	0.091352	0.026711	0.528846	0.193497	0.325261	0.631048	2.2647	0.319878	0.258178	0.259971	0	0	0
ENSG00000090661.12	CERS4	33.8382	39.2203	9.36741	3.40481	8.46046	5.00113	64.9108	51.6798	57.5286	44.9283	39.1886	49.5213	47.1106	46.3615	10.2682	7.57257	9.05881	4.47829	2.44928	2.98916	2.38899	1.54544	0.922224
ENSG00000090674.16	MCOLN1	0.327939	0	0.780618	3.60826	1.85167	1.15175	40.7965	41.6043	43.6882	42.4813	32.4904	36.5503	33.6335	32.8002	3.22715	3.78629	2.66649	4.15841	4.40557	5.06668	1.60607	4.32722	3.40792
ENSG00000090686.16	USP48	112.589	78.2125	122.557	175.217	183.222	218.174	29.4886	30.4074	28.7785	30.7227	26.7574	23.5803	26.8113	28.1216	185.708	174.169	195.382	50.5407	58.8455	54.6767	58.5303	58.7266	50.4917
ENSG00000090776.6	EFNB1	9.53622	8.89297	3.12247	9.69062	11.3687	11.5651	23.9129	25.8186	23.5389	24.8549	18.9464	23.2358	19.5389	17.898	8.50793	8.83467	9.05881	2.8789	4.83576	3.98555	1.1945	3.09087	1.84445
ENSG00000090857.14	PDPR	26.1477	20.9783	23.4185	30.3814	36.4857	36.8833	21.8643	18.1568	19.5772	20.4855	20.4763	15.9346	15.4375	17.8304	34.9118	37.2318	34.5882	27.1896	31.9662	25.7815	15.5284	18.8543	20.75
ENSG00000090861.17	AARS1	117.511	149.584	138.655	94.3106	93.5938	98.4597	121.653	114.862	114.655	116.529	86.6683	75.5634	88.1449	90.6918	142.88	103.807	120.441	83.1683	76.0671	77.0954	60.123	63.672	63.1723
ENSG00000090863.12	GLG1	155.656	143.2	104.603	192.241	179.785	190.043	109.741	113.152	101.338	108.665	139.782	140.321	137.673	136.638	217.392	192.785	175.206	123.793	116.184	101.631	87.1982	98.5988	104.442
ENSG00000090889.12	KIF4A	61.2164	53.8077	53.082	22.786	19.8292	19.6919	7.32306	7.58344	7.16626	6.4735	1.9032	1.7444	2.10149	2.08297	20.5364	23.0332	16.6764	0	1.44445	0.996387	0	0	0
ENSG00000090905.19	TNRC6A	102.13	111.504	53.8626	121.787	113.159	123.153	20.1227	18.5487	18.1378	21.0712	19.1043	20.8564	19.5046	21.268	112.657	110.749	105.823	56.9383	57.0242	59.2853	50.567	48.2176	48.1862
ENSG00000090924.15	PLEKHG2	11.0743	10.7172	13.2705	32.7386	30.1404	28.1313	118.054	111.11	112.313	117.806	108.703	114.093	85.7376	85.5979	29.0443	23.0332	25.7353	4.79817	5.40097	4.85739	3.18532	1.54544	3.91945
ENSG00000090932.11	DLL3	32.6077	23.0305	2.34185	1.83336	1.05756	1.25028	0.521381	0.374669	0.37925	0.763449	0.190113	0.46849	0.434881	0.446624	2.64039	4.10181	2.67647	1.27951	1.00483	0.996387	2.38899	1.23635	0.922224
ENSG00000090971.5	NAT14	58.4478	62.7068	56.9851	34.0481	41.5091	30.9445	37.3243	42.4786	39.2631	37.075	40.114	48.023	40.5369	35.4744	31.6847	25.2419	28.4117	9.59634	9.4203	9.21658	3.58349	5.87266	3.68889
ENSG00000090975.13	PITPNM2	1.23048	1.8242	1.56123	0.523817	1.32195	0.625141	1.62407	1.76378	2.78452	2.7114	0.977822	1.37284	0.866351	1.32946	1.76026	1.89314	1.23529	1.91927	2.63769	3.11371	0.398165	1.23635	0.922224
ENSG00000090989.18	EXOC1	24.302	27.591	9.36741	46.3578	45.475	55.9501	17.8477	13.2656	24.9622	18.4873	18.4428	15.1509	14.0631	13.724	52.2211	62.7892	58.0588	37.1058	39.8793	35.7454	37.0294	42.0359	46.8028
ENSG00000091009.8	RBM27	108.59	100.559	82.7455	114.454	113.159	131.592	4.96226	4.11958	5.30762	5.02254	4.93814	4.22046	5.12035	4.96044	119.404	120.846	112.618	60.137	54.8262	54.0743	70.4753	56.563	55.564
ENSG00000091010.6	POU4F3	0	0.228025	0	0	0.264389	0	0	0.02452	0.073918	0.101305	0.023645	0.046539	0.121197	0.079789	0	0	0	0	0	0.124548	0	0	0
ENSG00000091039.17	OSBPL8	82.7498	78.6686	59.3269	135.407	95.1802	137.844	36.1079	32.0816	34.0494	39.1931	31.5321	30.5563	30.5656	28.4307	168.398	151.767	167.176	174.333	136.218	134.014	241.686	246.342	225.253
ENSG00000091073.19	DTX2	39.5264	32.1515	58.5463	71.6835	66.7318	75.9484	106.424	118.934	106.104	96.66	118.592	136.241	103.908	123.425	93.57	86.769	86.3209	48.2867	72.6076	55.6402	100.543	82.859	69.0799
ENSG00000091106.19	NLRC4	0	0	0	8.64298	11.8975	7.81426	3.06409	2.97163	3.6346	3.7572	1.77933	2.01218	1.75257	2.41958	19.9496	23.0332	20.3823	29.4288	29.7682	34.1263	21.8991	21.6361	17.7528
ENSG00000091127.14	PUS7	7.99812	13.2254	7.02556	4.71436	2.3795	3.1257	2.17861	3.05633	2.32917	2.97092	1.28811	1.66077	1.9737	3.55565	3.22715	3.15524	3.08823	3.51866	1.69565	2.98916	1.1945	0.618174	1.38333
ENSG00000091128.13	LAMB4	0	0	0	0	0	0	0.086894	0	0.024596	0	0	0	0.086312	0	0	0	0	0	0	0	0	0	0
ENSG00000091129.21	NRCAM	1.23048	1.14012	0.780618	0	0	0	0.67603	0.414566	0.218884	2.23974	0.117471	1.25743	0.604462	0.374497	0.293377	0.315524	0.617646	4.79817	7.15943	5.48013	23.8899	38.945	31.125
ENSG00000091136.15	LAMB1	61.8316	66.3552	39.0309	20.9527	10.84	21.5674	27.0306	39.6259	27.6166	42.5461	23.8126	21.8068	25.7634	24.2396	17.896	23.9798	14.8235	0.319878	0.251208	0.996387	46.5853	36.7814	38.0417
ENSG00000091137.14	SLC26A4	1.5381	0.45605	0.780618	0.569606	0.264389	0.625141	0.050072	0	0.021546	0	0.036547	0	0.049992	0.093046	0.293377	0	0.205882	0	0.062802	0.124548	0.796331	0.618174	0.230556
ENSG00000091138.13	SLC26A3	0	0	0	0	0	0	0	0	0	0	0	0.045999	0	0	0	0	0	0	0	0	0	0	0
ENSG00000091140.14	DLD	44.6049	46.9731	26.541	64.9533	52.3491	64.077	106.858	116.72	114.589	114.442	119.436	118.963	112.559	118.624	52.2211	49.5372	50.647	79.0098	80.0726	73.7326	139.358	127.035	147.095
ENSG00000091157.14	WDR7	6.46002	4.78852	7.80618	17.5479	12.1619	17.8165	8.288	9.69895	10.3631	5.7871	6.49705	5.5683	7.65116	9.39507	18.1894	15.4607	20.1764	31.0282	27.5701	25.0342	15.9266	18.5452	17.5222
ENSG00000091164.13	TXNL1	66.4459	64.075	71.8168	49.6961	45.7394	45.3227	32.1434	26.7454	32.1516	33.6416	33.5416	32.4412	32.2535	31.0135	49.8741	44.1733	43.647	51.1805	51.7602	46.8302	54.1505	46.3631	49.339
ENSG00000091181.20	IL5RA	0	0	0	0	0	0	0	0	0	0	0	0	0	0	0	0	0	0	0	0	0	0	0
ENSG00000091262.16	ABCC6	0	0.45605	0	15.1907	12.9551	10.0023	44.2813	42.8029	40.6912	41.0972	73.038	69.2189	66.3763	63.2787	12.3173	10.0836	13.1363	0	1.88406	1.12094	0	1.85452	0.230556
ENSG00000091317.8	CMTM6	168.883	206.134	1009.34	471.697	486.212	461.039	84.0401	76.7674	91.5731	84.0138	72.2236	67.2632	76.4152	75.9769	577.072	498.212	466.529	389.291	439.112	480.881	620.341	576.448	469.181
ENSG00000091409.15	ITGA6	37.222	41.5005	28.1022	2.09527	3.43706	2.18799	1.5454	3.67189	1.41051	0.968915	0.193283	0.407347	0.589422	1.1418	4.69403	3.78629	5.7647	28.4691	30.145	32.7562	12.7413	11.4362	11.2972
ENSG00000091428.18	RAPGEF4	1.84572	0.684074	0	0.261909	0	0	0.081388	0.100024	0.100094	0.208783	0.047523	0.101318	0.378292	0.075999	0	0	0	0	0	0.124548	0	0	0
ENSG00000091436.17	MAP3K20	36.6068	45.7118	54.9134	64.1676	57.512	56.7458	11.1642	10.7724	9.57042	10.533	7.08534	6.42637	7.89699	7.71182	70.9972	60.265	58.0588	25.2704	27.7042	26.7779	21.5009	36.6841	24.4389
ENSG00000091482.8	SMPX	0	0	0	0	0	0	0	0	0	0	0	0	0	0	0	0	0	0	0	0	0	0	0
ENSG00000091483.7	FH	26.7629	26.9069	4.6837	50.2864	62.1315	44.6976	35.0838	42.3464	37.0118	40.4083	28.9222	29.9581	27.6836	27.0521	21.4165	38.1784	49.2058	68.4539	62.6764	74.3554	39.8165	58.4175	49.5695
ENSG00000091490.11	SEL1L3	46.143	37.168	40.5921	63.3819	88.8348	85.9569	20.4373	22.1121	20.1985	21.9606	16.6556	14.471	18.5034	18.5128	49.8741	64.3669	74.9411	78.69	80.889	81.5792	53.3541	63.3629	66.6307
ENSG00000091513.16	TF	10.9547	8.00905	4.43955	17.8704	13.6155	7.62949	0.457095	0.07902	0.152648	0.211442	0.237699	0.036693	0.03086	0	6.10693	14.5724	10.4187	6.58411	7.44183	13.3924	5.55996	8.75865	6.03694
ENSG00000091527.16	CDV3	144.889	138.411	218.573	437.649	525.077	500.113	153.387	145.914	154.196	149.588	147.404	141.982	156.143	145.781	400.166	428.481	453.558	290.449	334.232	390.708	306.189	301.978	263.064
ENSG00000091536.19	MYO15A	0	0.684075	1.56123	0.261909	0.528779	0	0.73629	1.19781	0.316715	2.49653	1.49671	1.33261	0.925389	1.24217	0.586754	0	0.205882	0	0.188406	0.124548	0.398165	0	0
ENSG00000091542.9	ALKBH5	38.7601	51.7616	31.2247	40.8577	44.153	36.2582	50.5407	53.0111	51.2043	51.5181	45.0654	56.5369	47.0884	45.5661	30.8046	35.0231	40.7647	34.5468	35.9228	33.2544	19.1119	27.1997	22.5945
ENSG00000091583.11	APOH	0	0	0	0	0	0	0	0	0	0	0	0	0	0	0	0	0	0	0	0	0	0	0
ENSG00000091592.16	NLRP1	23.0715	24.6267	17.1736	32.4767	31.1979	34.3828	31.136	16.2749	21.1451	20.5557	11.8034	13.5746	8.40372	14.8468	27.5774	30.6058	26.147	2.23915	2.26087	3.11394	1.1945	0	1.15278
ENSG00000091622.16	PITPNM3	2.46096	2.05222	1.56123	0.261909	0.528779	0.625141	0.331076	0.642153	0.556355	0.706564	0.292535	0.373962	0.436423	0.258562	0.293377	0	0.617646	1.59939	3.1401	2.61551	0	0	0
ENSG00000091640.8	SPAG7	249.172	133.395	99.1384	112.359	177.67	155.348	76.7926	83.234	80.43	77.5191	72.6526	64.7735	71.5104	68.4862	114.71	123.054	130.529	123.153	157.57	136.38	189.128	165.671	178.681
ENSG00000091651.9	ORC6	39.3754	44.4648	26.541	22.0003	15.0702	20.0045	11.3258	11.9737	9.65356	13.8382	4.95217	4.23173	3.89328	5.17059	16.4291	13.5675	15.0356	3.51866	3.89372	3.23826	1.99083	1.85452	1.61389
ENSG00000091656.19	ZFHX4	4.30668	2.96432	1.56123	2.61909	1.85072	1.87542	0.052934	0.090677	0.033049	0.046733	0.075295	0.353167	0.255024	0.098218	7.33442	7.88809	6.17646	0	0.125604	0	0.796331	0.309087	0.230556
ENSG00000091664.9	SLC17A6	0	0	0	0	0	0	0	0	0	0	0	0	0	0	0	0	0	0	0	0	0	0	0
ENSG00000091704.10	CPA1	0	0	0	0	0	0	0	0	0	0	0	0	0	0.105729	0	0	0	0	0	0	0	0	0
ENSG00000091732.17	ZC3HC1	19.0724	11.1732	7.02556	18.8574	20.6224	16.8788	19.3458	19.0406	21.1682	16.0848	18.0596	14.0626	17.1249	26.2388	12.0284	15.4607	15.2353	8.6367	8.28987	5.23103	4.37982	7.72718	6.91668
ENSG00000091831.24	ESR1	0	0.228025	0	0	0	0	0.107439	0.020188	0.535121	0.423815	0.055435	0.066522	0.040041	0.080905	0.293377	0	0	0	0.565218	0.622741	0.796331	0.618174	0
ENSG00000091844.8	RGS17	6.76764	9.57704	9.36741	2.09527	0.793168	2.18799	0.080247	0.15419	0.162767	0.304317	0.043489	0.021428	0.081821	0.055957	3.22715	2.52419	1.23529	0.319878	0.31401	0	0	0	0
ENSG00000091879.14	ANGPT2	0	0.228025	0	0	0	0.312571	0.020703	0.011264	0.02204	0.056583	0	0	0.033507	0.049029	0.293377	0	0	0.319878	0	0.124548	0.398165	0	0
ENSG00000091947.10	TMEM101	39.3754	28.7311	39.8115	15.1907	19.8292	12.5028	30.2699	27.6004	27.8474	24.8322	33.2606	30.6812	34.6226	30.5372	22.2966	19.5625	14.8235	20.7921	17.5846	17.6859	13.1395	15.4544	14.2945
ENSG00000091972.18	CD200	32.6077	32.8356	8.58679	0.261909	0.264389	0	0	0	0	0	0	0	0	0.035513	0.586754	0.315524	0.617646	0	0	0.622742	0	0	0
ENSG00000091986.16	CCDC80	14.4581	11.6293	8.58679	58.6675	68.7412	64.3895	18.6824	15.5284	20.1215	17.2551	5.36181	4.81287	6.77045	2.27395	63.6628	61.2116	58.2646	2.55902	1.00483	1.24548	1.59266	0.927262	0.230556
ENSG00000092009.10	CMA1	0	0	0	0	0	0	0	0	0	0	0	0	0	0	0	0	0	0	0	0	0	0	0
ENSG00000092010.15	PSME1	68.5993	64.9871	56.2045	121.526	100.732	127.216	99.2663	95.1093	102.873	93.5485	109.997	112.422	121.31	117.449	132.02	108.856	103.765	75.8111	83.8407	79.4619	125.024	111.89	120.12
ENSG00000092020.11	PPP2R3C	60.9088	69.5476	158.465	58.4056	63.7178	54.0747	28.7974	28.9988	34.5447	29.438	37.1469	30.1623	35.6343	37.0323	71.2906	56.1632	57.4411	31.348	37.6812	34.1263	63.7064	62.1265	51.8751
ENSG00000092036.19	HAUS4	18.4572	21.8904	11.7093	22.786	17.4497	12.8154	35.5642	34.6319	36.8353	32.5187	32.615	34.1562	34.1946	35.9958	19.9496	19.878	17.9117	17.2734	25.372	31.3862	8.75964	9.5817	17.9834
ENSG00000092051.17	JPH4	3.38382	4.78852	6.24494	0	0	0	0.134047	0.087546	0.03526	0.090622	0.349896	0.175147	0	0.095188	0	0	0	0.319878	0.251208	0.74729	0	0.309087	0
ENSG00000092054.13	MYH7	0	0	0	0	0	0	0.029128	0	0.019699	0.010128	0	0	0.038782	0	0	0	0	0	0	0	0	0	0
ENSG00000092067.6	CEBPE	0	0.228025	0	0	0.793168	0.312571	0.427802	0.925389	0.247655	0.381502	0.237841	0.29171	0.547315	0.600222	0	0	0	0	0.062802	0.249097	0	0	0
ENSG00000092068.20	SLC7A8	225.178	208.871	80.4036	163.431	212.833	140.657	178.354	136.528	167.024	135.307	124.052	109.422	115.194	103.007	70.7038	106.647	89.1469	264.219	306.034	342.383	126.617	148.671	143.636
ENSG00000092094.11	OSGEP	6.76764	11.6293	9.36741	23.5718	23.795	19.6919	31.7082	38.9862	37.766	30.3659	22.1748	23.9789	22.1112	21.9183	13.7887	11.0433	14.6176	11.5156	15.1353	9.96829	9.55597	11.4859	11.7584
ENSG00000092096.18	SLC22A17	32.3001	33.5196	16.393	7.07153	7.93168	9.68969	11.3482	9.57926	8.92552	8.89767	10.4846	12.6657	10.0756	9.66234	10.8549	11.9899	10.2941	0	0.062802	0	0	0.618174	0
ENSG00000092098.17	RNF31	0	0	0	0.261909	0	0	88.1258	66.1326	83.7636	79.9032	82.0514	91.0122	60.0473	61.9439	0	0	0	0	0	0	0	0	0
ENSG00000092108.22	SCFD1	62.4469	44.9209	29.6635	88.2632	76.9373	95.6466	27.6099	26.4789	25.5847	26.6255	29.6577	25.9652	29.8446	29.9233	65.1296	62.1582	75.0797	54.0594	47.7969	53.9306	53.7523	51.9266	57.8695
ENSG00000092140.16	G2E3	116.588	127.238	114.751	25.667	21.6799	24.0679	8.64291	6.98812	9.0379	6.64016	3.48095	4.93414	4.2767	2.94205	34.3251	32.1834	23.0588	9.59634	11.2416	12.8285	15.1303	15.4544	11.7584
ENSG00000092148.13	HECTD1	68.9069	63.3909	81.1842	146.407	120.826	131.592	45.0042	38.0117	37.3182	41.5689	37.0386	34.5382	37.9694	32.2558	154.023	131.573	124.97	134.988	120.14	108.357	115.866	135.998	120.581
ENSG00000092199.18	HNRNPC	2313.93	2136.7	734.699	646.52	568.152	654.451	479.404	471.812	483.042	481.62	433.242	403.384	462.372	454.014	558.102	630.317	541.423	514.612	501.28	396.953	542.249	535.594	535.749
ENSG00000092200.13	RPGRIP1	0	0	0.780618	1.57145	1.32195	0.937712	1.68896	1.26391	1.69646	1.32106	2.01255	0.72931	1.8337	0.91111	0.293377	1.89314	0.823528	0	0.062802	0.498193	0	0	0
ENSG00000092201.10	SUPT16H	251.099	257.063	450.994	194.836	164.357	243.6	53.8298	55.6369	53.8984	56.2853	41.8689	38.5957	44.8122	42.6886	215.019	226.612	176.213	128.591	95.4185	83.216	92.7725	114.009	93.8601
ENSG00000092203.15	TOX4	65.8281	57.4622	32.0053	61.8104	67.6837	64.7021	65.5212	69.7593	56.1343	52.5874	64.9848	62.5257	48.8986	66.6507	82.7323	75.0947	68.147	36.4661	49.8648	49.9438	40.6129	40.1813	39.1945
ENSG00000092208.18	GEMIN2	11.3819	11.6293	18.7348	1.30954	2.3795	0.625141	7.77126	4.06998	8.27591	4.43746	2.66001	4.06991	5.08921	5.5096	0.586754	1.57762	1.02941	0.959634	0.690822	0.373645	0.796331	0.618174	0.922224
ENSG00000092295.12	TGM1	0	0	0	0.261909	0	0.625141	1.29028	1.67611	1.46325	0.753087	1.35022	0.71539	2.0096	1.34114	0	0	0	0	0.125604	0.124548	0.398165	0	0.461112
ENSG00000092330.18	TINF2	15.6886	13.2254	3.90309	33.5243	34.635	33.1325	26.3169	24.7354	31.6797	23.8594	27.5258	29.8296	27.1125	25.9507	27.5774	27.7661	35.6176	34.2269	33.4107	29.2689	29.0661	24.4179	40.8084
ENSG00000092345.14	DAZL	1.84572	0.684074	0	0	0	0	0	0	0	0	0.06044	0	0	0	0	0	0	0	0	0	0	1.23635	0
ENSG00000092377.15	TBL1Y	0	0	0	0	0	0	0	0	0	0	0	0	0	0	0	0	0	0	0	0	0	0	0
ENSG00000092421.17	SEMA6A	759.821	755.218	253.701	25.929	51.2915	55.325	1.79778	2.10784	3.03551	1.77265	2.07746	1.91824	1.31509	1.74813	30.2178	68.7842	45.9117	0.639756	0.62802	0.124548	5.57431	1.85452	4.84167
ENSG00000092439.16	TRPM7	40.2982	27.591	31.2247	58.1831	63.4122	66.265	9.73049	7.87709	10.4755	9.10698	8.12515	8.61531	7.67201	7.99242	50.1674	65.3134	68.5587	45.7425	48.9818	50.2678	64.9009	55.9448	47.0299
ENSG00000092445.12	TYRO3	39.9906	38.7642	25.7604	6.28581	12.0475	9.37712	21.5933	25.7123	23.0633	19.3177	8.95353	9.11512	11.0176	11.2821	7.04104	9.24904	7.82352	0.959634	1.69565	1.37686	3.58349	1.85452	0.461112
ENSG00000092470.12	WDR76	9.84384	8.43692	5.46432	21.7384	23.0019	20.6297	9.09659	10.4894	8.84667	9.13109	1.82755	2.29679	2.69586	2.63728	8.21455	10.0968	13.1765	1.91927	2.00967	1.24548	1.1945	0.309087	0.691668
ENSG00000092529.25	CAPN3	0	0.228025	0	1.04763	1.58634	2.81313	1.04014	1.50795	2.0977	1.0702	1.05384	1.90458	1.71253	1.58682	2.05364	0.946572	2.67647	2.55902	2.00967	1.49458	1.57381	1.54544	0.922224
ENSG00000092531.10	SNAP23	42.7592	50.1655	32.0053	53.6913	44.6818	45.0102	62.2041	47.861	48.6967	52.1631	49.3695	47.5268	62.7009	52.3489	46.6469	53.639	55.5882	59.1774	45.7827	51.1894	54.1505	50.0721	42.4223
ENSG00000092607.15	TBX15	4.6143	10.4891	4.6837	14.9288	21.4155	19.0668	8.3448	9.91792	9.54389	10.7135	5.28305	5.4811	6.4421	5.63275	14.0821	17.6693	18.3235	0.319878	0	0	0	0	0.230556
ENSG00000092621.13	PHGDH	187.648	175.123	116.312	45.834	43.0955	36.8833	96.591	67.0734	94.1493	62.4411	25.2095	27.7319	31.3023	28.9497	31.6847	27.135	35	1.59939	3.39131	3.48735	0.398165	3.70905	1.61389
ENSG00000092758.18	COL9A3	142.12	90.9819	18.7348	10.2144	8.19607	9.06455	7.26481	3.07925	10.5438	5.34785	5.13797	4.62016	4.76718	3.1377	1.17351	1.89314	3.70588	0	0.251208	0.124548	0.398165	0	0.230556
ENSG00000092820.18	EZR	210.72	192.453	230.282	286.266	247.997	273.812	207.834	177.886	196.31	176.154	143.817	130.999	144.153	144.721	299.244	271.035	249.941	57.578	52.3769	44.7129	41.4092	32.4542	38.0417
ENSG00000092841.19	MYL6	486.962	575.991	1004.65	1083.25	1106.2	1030.23	2665.6	2909.75	2721.01	2956.75	2326.84	2227.58	2314.2	2241.19	1056.74	886.622	872.945	590.366	669.595	591.978	531.949	488.969	552.873
ENSG00000092847.13	AGO1	62.4469	65.6711	78.0618	46.8816	37.2789	55.325	24.8347	24.4239	23.3353	21.4448	27.4696	24.565	27.8306	28.5005	52.2211	53.008	49.8235	58.8575	56.459	56.7941	31.4551	34.6178	29.7417
ENSG00000092850.12	TEKT2	0.30762	0	0	0	0	0	0.117406	0	0	0.095878	0	0.111539	0.045863	0.050307	0	0	0	0	0	0	0	0	0
ENSG00000092853.14	CLSPN	37.227	40.5884	31.5464	82.3686	97.5597	86.582	9.57826	12.8734	8.56314	11.4428	2.1695	1.7497	3.11001	2.07004	63.076	61.929	46.3824	3.19878	3.89373	2.98916	3.98165	1.54544	3.22778
ENSG00000092871.17	RFFL	14.1426	14.3656	2.34185	23.7131	18.8084	28.4366	19.8444	16.6078	17.5979	16.9532	20.9861	20.4674	25.4057	24.2482	22.5398	30.2592	32.0797	21.0762	19.1526	22.8702	46.9835	33.6839	40.1167
ENSG00000092929.12	UNC13D	6.76764	8.66494	4.6837	4.97626	4.75901	5.00113	2.68871	2.817	3.28619	3.3491	2.74639	2.66582	2.43531	7.99325	3.52052	3.47081	1.85294	26.5499	38.1836	44.2147	19.5101	25.9633	21.6723
ENSG00000092931.11	MFSD11	5.84478	7.29679	11.7093	23.5718	24.8526	17.5039	26.491	25.2494	25.2248	24.39	26.5239	24.2199	24.453	23.5738	16.1357	20.509	24.0882	21.4318	27.6957	24.2869	21.1028	23.1815	31.125
ENSG00000092964.18	DPYSL2	112.589	106.032	108.506	178.622	209.661	180.353	99.4497	99.7649	88.3684	83.022	239.041	214.587	250.33	254.176	148.742	166.281	163.059	89.5658	74.9228	70.3698	129.404	164.125	148.939
ENSG00000092969.12	TGFB2	0.92286	2.05222	1.56123	54.477	43.6242	47.1981	5.60323	5.05493	4.05452	4.85894	3.11452	3.97727	4.89301	3.10313	32.5648	28.7127	32.3235	0.639756	0.251208	0	0	0.618174	0.691668
ENSG00000092978.11	GPATCH2	20.9182	13.6815	28.1022	36.1434	42.0379	37.5085	4.5458	3.53727	4.59377	3.93006	4.40558	3.75196	5.09461	4.39993	42.833	40.387	33.3529	12.4752	11.6812	9.34113	17.1211	14.8362	14.2945
ENSG00000093000.19	NUP50	73.5152	68.4074	47.6177	95.5966	76.4207	70.9535	49.6114	43.6145	45.6866	49.9917	37.2919	46.86	47.9129	41.9326	66.5965	65.9445	78.647	24.6306	19.2147	21.4223	27.0752	29.9815	27.8973
ENSG00000093009.11	CDC45	19.0724	16.4178	2.34185	14.1431	10.0468	6.56398	16.5799	20.752	16.7917	23.3591	2.41083	4.35743	3.49086	3.04196	4.69403	5.04838	7.20587	1.59939	0.251208	0.498193	0.796331	0	0
ENSG00000093010.15	COMT	5.53716	4.5605	3.90309	1.30954	4.23023	1.25028	3.87828	7.08353	5.21539	5.91392	3.61617	4.93441	5.36019	5.86952	0.293377	1.57762	5.97058	237.03	148.087	225.059	158.47	175.871	146.864
ENSG00000093072.18	ADA2	3.0762	4.5605	2.34185	8.90489	10.3112	8.12683	12.6957	11.0543	12.7073	11.3482	13.5644	11.8674	13.3532	13.8928	7.04104	6.94152	6.99999	6.39756	7.91306	4.98194	2.38899	4.01813	3.22778
ENSG00000093100.13	NA	0	0.570136	0	0	0	0	0.467785	0.059227	0.50074	0	0.196908	0.056373	0.086153	0.071391	0	0	0	0	0	0	0	0	0
ENSG00000093134.15	VNN3	0	0	0	0	0	0	0	0	0	0	1.23406	1.2131	1.73526	1.15041	0	0	0	0.639756	0.125604	0	3.58349	1.23635	1.38333
ENSG00000093144.19	ECHDC1	46.4506	54.726	33.5666	63.6438	59.2232	60.3261	44.8637	47.4468	45.1275	46.5439	37.5979	32.6758	38.4222	36.931	57.7952	55.5322	64.4411	45.1028	48.6088	37.7382	40.6129	31.5269	43.5751
ENSG00000093167.18	LRRFIP2	12.6124	14.3656	8.58679	34.0481	33.0487	40.3216	13.4234	12.9089	13.5896	15.4399	15.5851	14.2606	12.8724	13.8854	38.4324	33.4455	33.3529	22.0716	18.5894	18.0595	32.6496	27.8178	28.8195
[truncated: 58,233 more rows]

## Sheet: Supplementary Table 2
ensembl_id	gene	baseMean	log2FoldChange	lfcSE	pvalue	padj
ENSG00000000003.15	TSPAN6	741.314	0.133473	0.129485	0.302637	0.541002
ENSG00000000005.6	TNMD	0.254709	1.56101	3.5299	0.658326	NA
ENSG00000000419.13	DPM1	693.74	0.0777959	0.113712	0.493881	0.720841
ENSG00000000457.14	SCYL3	96.7966	0.635557	0.189889	0.000816921	0.00475504
ENSG00000000460.17	C1orf112	122.602	-0.881107	0.192703	4.82283e-06	4.47274e-05
ENSG00000000938.13	FGR	38.2894	1.45579	0.443172	0.00102011	0.00578852
ENSG00000000971.16	CFH	42.3952	2.9537	0.645697	4.77502e-06	4.43038e-05
ENSG00000001036.14	FUCA2	1400.79	-0.00685758	0.0652609	0.916313	0.968838
ENSG00000001084.13	GCLC	2956.03	-0.95295	0.0787079	9.64713e-34	6.24328e-32
ENSG00000001167.14	NFYA	629.956	0.218128	0.0747749	0.00353267	0.0172434
ENSG00000001460.18	STPG1	57.2633	-0.1508	0.317144	0.634436	0.819823
ENSG00000001461.17	NIPAL3	415.848	0.326263	0.123024	0.00800091	0.0344647
ENSG00000001497.18	LAS1L	581.991	-0.196585	0.0763495	0.0100298	0.0414647
ENSG00000001561.7	ENPP4	55.9027	0.0655763	0.249456	0.792645	0.91105
ENSG00000001617.12	SEMA3F	80.9683	0.00965694	0.290026	0.973438	0.991894
ENSG00000001626.16	CFTR	23.4494	-1.3885	0.830564	0.0945716	0.24369
ENSG00000001629.10	ANKIB1	420.678	0.141494	0.19109	0.459025	0.69224
ENSG00000001630.17	CYP51A1	983.519	0.0991946	0.0926834	0.284506	0.519669
ENSG00000001631.16	KRIT1	487.847	0.0559356	0.138997	0.687373	0.850478
ENSG00000002016.18	RAD52	215.55	-0.0481713	0.330967	0.884279	0.953345
ENSG00000002079.14	NA	1.34435	-0.177562	1.71637	0.917604	NA
ENSG00000002330.14	BAD	1907.2	0.197543	0.0776134	0.0109209	0.0445895
ENSG00000002549.13	LAP3	13850	1.45345	0.0481131	1.80464e-200	1.38851e-197
ENSG00000002586.20	CD99	7551.05	-0.816998	0.0472233	4.64313e-67	6.79271e-65
ENSG00000002587.10	HS3ST1	145.189	-0.144275	0.418059	0.730014	0.87734
ENSG00000002726.21	AOC1	824.822	-0.596346	0.201578	0.0030925	0.0153766
ENSG00000002746.15	HECW1	3.51047	0.735758	1.01751	0.469619	0.700501
ENSG00000002822.16	MAD1L1	921.138	-0.302261	0.105562	0.00419179	0.0199955
ENSG00000002834.18	LASP1	7694.86	-0.012529	0.0388513	0.747084	0.887056
ENSG00000002919.15	SNX11	793.594	-0.107698	0.0891288	0.226917	0.451038
ENSG00000002933.9	TMEM176A	8265.92	1.3624	0.108217	2.41029e-36	1.73257e-34
ENSG00000003056.8	M6PR	7129.9	-0.069447	0.0395218	0.0788869	0.213379
ENSG00000003096.14	KLHL13	0.496434	-1.17978	2.79236	0.672658	NA
ENSG00000003137.9	CYP26B1	20.2949	-0.468212	0.618661	0.44916	0.682929
ENSG00000003147.19	ICA1	379.301	-0.272531	0.272966	0.318082	0.559275
ENSG00000003249.15	DBNDD1	101.724	-0.209394	0.198086	0.290471	0.526706
ENSG00000003393.16	ALS2	304.475	-0.0374852	0.167746	0.823174	0.924845
ENSG00000003400.15	CASP10	57.8951	-0.808151	0.357031	0.0236027	0.0838569
ENSG00000003402.20	CFLAR	1625.16	0.455131	0.0912396	6.09093e-07	6.48887e-06
ENSG00000003436.16	TFPI	284.049	-0.22207	0.130234	0.0881631	0.2309
ENSG00000003509.16	NDUFAF7	166.482	-0.0233601	0.236728	0.921393	0.970837
ENSG00000003756.17	RBM5	2031.48	0.212251	0.0867503	0.0144174	0.0563087
ENSG00000003987.14	MTMR7	9.2474	0.265803	0.580874	0.647246	0.827796
ENSG00000003989.18	SLC7A2	34.3982	1.67979	0.453802	0.000214248	0.0014526
ENSG00000004059.11	ARF5	3156.24	0.0294817	0.0882479	0.73832	0.881689
ENSG00000004139.14	SARM1	31.3891	0.516639	0.380254	0.174252	0.377349
ENSG00000004142.12	POLDIP2	1437.17	-0.120253	0.0554898	0.0302255	0.101899
ENSG00000004399.13	PLXND1	6211.45	-0.491844	0.106818	4.13451e-06	3.88644e-05
ENSG00000004455.17	AK2	3838.42	-0.0141318	0.0729316	0.846358	0.935474
ENSG00000004468.13	CD38	167.893	2.20838	0.193469	3.53389e-30	2.01131e-28
ENSG00000004478.8	FKBP4	1053.38	0.0371869	0.0954306	0.696777	0.855725
ENSG00000004487.17	KDM1A	1199.14	0.16481	0.067765	0.0150124	0.0582061
ENSG00000004534.15	RBM6	1021.73	0.0688618	0.0854886	0.420526	0.658924
ENSG00000004660.15	CAMKK1	204.288	-0.727858	0.152997	1.96154e-06	1.94228e-05
ENSG00000004700.16	RECQL	965.524	-0.215782	0.0980833	0.0278081	0.0955446
ENSG00000004766.17	VPS50	381.002	-0.116962	0.135548	0.388201	0.629792
ENSG00000004776.13	HSPB6	96.3339	-0.308352	0.279505	0.269937	0.504892
ENSG00000004777.18	ARHGAP33	156.405	-0.449334	0.538817	0.404323	0.645165
ENSG00000004779.10	NDUFAB1	2259.79	0.0165368	0.0627449	0.792121	0.910952
ENSG00000004799.8	PDK4	675.22	-1.55741	0.222289	2.44772e-12	4.67792e-11
ENSG00000004809.14	SLC22A16	15.1993	-0.0763346	0.543085	0.88822	0.955628
ENSG00000004838.14	ZMYND10	6.88595	0.0442442	0.917594	0.961543	0.987839
ENSG00000004848.8	ARX	0.265575	1.55519	3.53033	0.659559	NA
ENSG00000004864.14	SLC25A13	638.138	-0.431485	0.150459	0.00413353	0.0197584
ENSG00000004866.22	ST7	347.606	-0.15642	0.119049	0.188875	0.39887
ENSG00000004897.12	CDC27	1469.96	-0.00571331	0.0870823	0.94769	0.982408
ENSG00000004948.16	CALCR	5.04967	-0.247088	0.791973	0.755047	0.89186
ENSG00000004961.15	HCCS	750.091	0.172402	0.13643	0.206348	0.423795
ENSG00000004975.12	DVL2	1192.72	-0.120027	0.0834822	0.150503	0.339953
ENSG00000005001.10	PRSS22	0.741292	1.08369	3.22967	0.737215	NA
ENSG00000005007.13	UPF1	2334.22	0.0407037	0.0537981	0.449288	0.683024
ENSG00000005020.13	SKAP2	541.993	-0.196449	0.188614	0.297627	0.534849
ENSG00000005022.6	SLC25A5	6457.85	-0.266826	0.0377267	1.52049e-12	2.97147e-11
ENSG00000005059.16	MCUB	2003.34	-0.0883715	0.166439	0.59545	0.793246
ENSG00000005073.6	HOXA11	3.49672	0.066914	1.2142	0.956051	0.985756
ENSG00000005075.15	POLR2J	2367.21	-0.0349488	0.0509092	0.492402	0.719234
ENSG00000005100.13	DHX33	216.165	0.148522	0.1342	0.268413	0.502968
ENSG00000005102.14	MEOX1	0.24956	-1.36485	3.52987	0.69901	NA
ENSG00000005108.16	THSD7A	17.28	0.336577	0.474179	0.477821	0.707319
ENSG00000005156.12	LIG3	371.133	-0.507194	0.250741	0.0430958	0.135013
ENSG00000005175.10	RPAP3	422.368	0.0303423	0.133561	0.820285	0.924061
ENSG00000005187.12	ACSM3	27.0408	-0.175236	0.609584	0.773755	0.901297
ENSG00000005189.20	REXO5	48.0716	-0.973257	0.430357	0.0237278	0.084145
ENSG00000005194.15	CIAPIN1	888.844	-0.0280344	0.109811	0.798493	0.913984
ENSG00000005206.17	SPPL2B	1951.79	0.152012	0.150821	0.313504	0.554133
ENSG00000005238.20	FAM214B	1186.69	0.34643	0.06904	5.22612e-07	5.63402e-06
ENSG00000005243.10	COPZ2	324.076	-0.715048	0.138262	2.31976e-07	2.6377e-06
ENSG00000005249.13	PRKAR2B	132.409	-0.459481	0.171162	0.00726427	0.0318103
ENSG00000005302.19	MSL3	571.612	0.108895	0.127236	0.39208	0.633907
ENSG00000005339.15	CREBBP	1233.55	0.111602	0.0815601	0.171206	0.372501
ENSG00000005379.17	TSPOAP1	356.678	0.742062	0.0990632	6.84561e-14	1.49068e-12
ENSG00000005381.8	MPO	0.118022	-0.610642	3.53381	0.862809	NA
ENSG00000005421.9	PON1	0.500588	1.37638	3.48734	0.69308	NA
ENSG00000005436.14	GCFC2	122.246	0.125072	0.304395	0.681155	0.846905
ENSG00000005448.17	WDR54	155.001	0.298536	0.173244	0.0848509	0.224432
ENSG00000005469.12	CROT	66.0548	-0.0534636	0.279591	0.848353	0.936712
ENSG00000005471.19	ABCB4	223.144	-0.627342	0.122571	3.08496e-07	3.44183e-06
ENSG00000005483.21	KMT2E	1056.94	0.119924	0.0972904	0.217711	0.439093
ENSG00000005486.17	RHBDD2	3612.17	0.105812	0.0579804	0.0680066	0.191018
ENSG00000005513.10	SOX8	28.2172	-0.216515	0.348641	0.534584	0.749305
ENSG00000005700.15	IBTK	370.869	0.272717	0.113271	0.0160559	0.0615399
ENSG00000005801.18	ZNF195	470.593	0.269361	0.175643	0.125135	0.298941
ENSG00000005810.18	MYCBP2	1601.89	0.110377	0.0470568	0.0189962	0.0706287
ENSG00000005812.11	FBXL3	697.457	-0.0524695	0.15289	0.73146	0.87815
ENSG00000005844.19	ITGAL	71.8406	0.827306	0.342142	0.0156053	0.0601024
ENSG00000005882.12	PDK2	1129.72	0.0931912	0.108493	0.390362	0.631817
ENSG00000005884.18	ITGA3	2803.43	-0.521624	0.125478	3.22311e-05	0.000260027
ENSG00000005889.16	ZFX	207.875	0.142529	0.277846	0.607966	0.802051
ENSG00000005893.16	LAMP2	2368.85	0.195362	0.0599534	0.00111975	0.00628693
ENSG00000005961.19	ITGA2B	12.9832	-1.06347	0.765672	0.16485	0.362781
ENSG00000005981.13	ASB4	0.744368	2.11125	3.44623	0.540124	NA
ENSG00000006007.12	GDE1	2784.43	0.146357	0.0809456	0.0705923	0.196381
ENSG00000006015.18	REX1BD	2492.22	-0.0247385	0.0881058	0.778878	0.904168
ENSG00000006016.11	CRLF1	242.93	-1.52509	0.453532	0.000771881	0.00451947
ENSG00000006025.12	OSBPL7	257.371	0.222416	0.164739	0.176981	0.381074
ENSG00000006042.12	TMEM98	40.687	-1.13709	0.409048	0.00543847	0.0249456
ENSG00000006047.13	YBX2	13.7053	-0.958172	0.558364	0.086156	0.227055
ENSG00000006062.18	MAP3K14	434.543	-0.910573	0.0956581	1.74777e-21	6.27083e-20
ENSG00000006116.4	CACNG3	0.532696	2.59103	3.39026	0.444714	NA
ENSG00000006118.15	TMEM132A	15230.3	1.78547	0.19468	4.6726e-20	1.53347e-18
ENSG00000006125.18	AP2B1	1134.67	-0.0756128	0.10814	0.484418	0.712943
ENSG00000006128.12	TAC1	8.4205	-3.95638	1.17512	0.000760464	0.00446324
ENSG00000006194.10	ZNF263	714.42	-0.0377706	0.120992	0.754908	0.891814
ENSG00000006210.7	CX3CL1	4.00936	-1.31259	1.8739	0.483641	0.712009
ENSG00000006282.21	SPATA20	1341.44	-0.438791	0.0867229	4.1993e-07	4.58897e-06
ENSG00000006283.18	CACNA1G	89.9234	-0.491914	0.25318	0.0520234	0.155995
ENSG00000006327.14	TNFRSF12A	14348.3	0.0715604	0.0797197	0.369372	0.612104
ENSG00000006377.11	DLX6	0.127354	0.832031	3.53381	0.813861	NA
ENSG00000006432.16	MAP3K9	167.645	0.374346	0.168304	0.0261337	0.0908015
ENSG00000006451.8	RALA	412.209	-0.0653952	0.139908	0.640202	0.823325
ENSG00000006453.14	BAIAP2L1	74.4093	0.00412995	0.236933	0.986093	0.996081
ENSG00000006459.11	KDM7A	427.541	-0.17042	0.14774	0.248701	0.4796
ENSG00000006468.14	ETV1	164.308	-0.332529	0.264931	0.209423	0.428246
ENSG00000006530.18	AGK	274.51	-0.427022	0.201801	0.0343402	0.112486
ENSG00000006534.16	ALDH3B1	368.879	-0.139501	0.185719	0.452569	0.685859
ENSG00000006555.11	TTC22	0.353102	-1.89445	3.48598	0.586821	NA
ENSG00000006576.16	PHTF2	204.371	0.0483808	0.253898	0.848876	0.936962
ENSG00000006607.14	FARP2	291.989	-0.344754	0.148741	0.0204591	0.0750117
ENSG00000006611.17	USH1C	3.85337	1.61516	1.74796	0.355472	0.5978
ENSG00000006625.18	GGCT	552.422	-0.900443	0.119211	4.24215e-14	9.39515e-13
ENSG00000006634.8	DBF4	259.44	-0.618449	0.22038	0.00501158	0.023317
ENSG00000006638.13	TBXA2R	36.5995	0.490567	0.457183	0.283262	0.518319
ENSG00000006652.15	IFRD1	654.912	-0.312865	0.0872627	0.00033666	0.00215857
ENSG00000006695.12	COX10	196.954	-0.424223	0.185757	0.0223857	0.0805406
ENSG00000006704.11	GTF2IRD1	298.068	-0.0772219	0.10632	0.467644	0.69906
ENSG00000006712.15	PAF1	1634.28	0.184866	0.0938238	0.0487975	0.148465
ENSG00000006715.16	VPS41	1220.22	-0.0877615	0.129684	0.498576	0.724802
ENSG00000006740.17	ARHGAP44	15.8229	0.621209	0.470617	0.186839	0.39572
ENSG00000006744.19	ELAC2	1172.41	-0.174545	0.0787533	0.0266673	0.0922849
ENSG00000006747.15	SCIN	7.03724	-0.788836	0.734621	0.282912	0.517954
ENSG00000006756.16	ARSD	824.025	0.0440272	0.100156	0.660237	0.835516
ENSG00000006757.12	PNPLA4	320.22	0.190411	0.176965	0.281938	0.516999
ENSG00000006831.10	ADIPOR2	1073.38	0.192617	0.0611385	0.00162985	0.00877384
ENSG00000006837.12	CDKL3	29.4942	1.10229	0.484936	0.0230225	0.0822051
ENSG00000007038.11	PRSS21	20.231	-0.0420102	0.587447	0.942989	0.980729
ENSG00000007047.15	MARK4	964.832	0.272451	0.100273	0.00658574	0.0293023
ENSG00000007062.12	PROM1	1.28382	2.99599	2.32556	0.197646	NA
ENSG00000007080.11	CCDC124	3180.92	-0.101221	0.0840195	0.228308	0.452753
ENSG00000007129.18	CEACAM21	16.8652	-1.70962	1.08614	NA	NA
ENSG00000007168.14	PAFAH1B1	1300.16	0.144748	0.0755848	0.0554867	0.163896
ENSG00000007171.18	NOS2	0.141852	0.832031	3.53381	0.813861	NA
ENSG00000007174.18	DNAH9	1.09491	-0.219892	2.40145	0.927042	NA
ENSG00000007202.15	KIAA0100	2233.25	-0.0638291	0.0610045	0.295422	0.532226
ENSG00000007237.19	GAS7	1507.93	-0.282948	0.0787419	0.000326442	0.00210019
ENSG00000007255.10	TRAPPC6A	910.447	0.273578	0.108027	0.0113252	0.0458886
ENSG00000007264.15	MATK	193.915	-0.553164	0.177502	0.00183083	0.00968762
ENSG00000007312.13	CD79B	34.5824	-0.725113	0.481347	0.131958	0.310206
ENSG00000007341.19	ST7L	438.914	-0.0913516	0.0981862	0.352168	0.594405
ENSG00000007372.24	PAX6	4.91787	0.812539	1.17226	0.488223	0.715863
ENSG00000007376.8	RPUSD1	1232.01	-0.161885	0.105847	0.126159	0.300691
ENSG00000007384.15	RHBDF1	1165.4	-0.43986	0.0815601	6.92584e-08	8.36497e-07
ENSG00000007392.17	LUC7L	1038.47	0.0543606	0.161741	0.736798	0.880871
ENSG00000007402.12	CACNA2D2	29.8445	-0.483207	0.438351	0.270319	0.505455
ENSG00000007516.14	BAIAP3	36.3123	-0.228504	0.490362	0.641223	0.823878
ENSG00000007520.4	TSR3	1758	-0.185068	0.10213	0.0699729	0.194986
ENSG00000007541.17	PIGQ	1236.45	0.00101412	0.181325	0.995538	0.998711
ENSG00000007545.16	CRAMP1	356.887	0.336585	0.219634	0.125405	0.29934
ENSG00000007866.22	TEAD3	206.636	0.546867	0.134928	5.05608e-05	0.000392068
ENSG00000007923.16	DNAJC11	888.184	-0.292589	0.0980087	0.00283263	0.0142379
ENSG00000007933.13	FMO3	0.118022	-0.610642	3.53381	0.862809	NA
ENSG00000007944.15	MYLIP	169.24	0.412723	0.174296	0.0178875	0.0671596
ENSG00000007968.7	E2F2	74.4433	-2.22766	0.285864	6.55888e-15	1.53786e-13
ENSG00000008018.9	PSMB1	4297.54	0.105336	0.0415052	0.0111519	0.0453898
ENSG00000008056.14	SYN1	8.29287	1.01002	0.664878	0.128737	0.305017
ENSG00000008083.14	JARID2	166.911	-0.124471	0.164375	0.448906	0.682721
ENSG00000008086.13	CDKL5	37.4405	0.126061	0.31779	0.691603	0.853074
ENSG00000008118.10	CAMK1G	2.04068	4.53458	1.98985	0.0226755	NA
ENSG00000008128.23	CDK11A	1007.79	0.14059	0.094776	0.137969	0.319635
ENSG00000008130.15	NADK	3720.06	-0.0130529	0.0807225	0.871542	0.947258
ENSG00000008196.13	TFAP2B	0.12478	-0.610642	3.53381	0.862809	NA
ENSG00000008226.20	DLEC1	12.3118	-0.924234	0.622506	0.137624	0.31912
ENSG00000008256.16	CYTH3	146.164	0.0680997	0.154843	0.660083	0.835485
ENSG00000008277.14	ADAM22	31.0422	0.921288	0.47531	0.0525882	0.157257
ENSG00000008282.9	SYPL1	727.708	-0.0464217	0.106786	0.663767	0.837822
ENSG00000008283.16	CYB561	351.281	0.449307	0.166552	0.00698224	0.0308025
ENSG00000008294.21	SPAG9	727.002	-0.114726	0.096416	0.234084	0.460812
ENSG00000008300.17	CELSR3	26.4716	0.705473	0.350011	0.0438449	0.136885
ENSG00000008311.16	AASS	69.1779	0.131648	0.280081	0.638329	0.822468
ENSG00000008323.15	PLEKHG6	313.8	1.00707	0.185252	5.44259e-08	6.65868e-07
ENSG00000008324.12	SS18L2	326.781	0.026718	0.148873	0.85757	0.941398
ENSG00000008382.16	MPND	727.24	-0.255569	0.165537	0.122618	0.295026
ENSG00000008394.13	MGST1	337.778	1.11668	0.243239	4.41424e-06	4.12326e-05
ENSG00000008405.12	CRY1	392.895	-0.481648	0.147128	0.00106166	0.00599971
ENSG00000008438.5	PGLYRP1	2.80339	-0.264315	2.77003	0.923982	NA
ENSG00000008441.18	NFIX	111.492	-0.469963	0.350763	0.1803	0.385623
ENSG00000008513.16	ST3GAL1	676.675	0.497166	0.0921599	6.86762e-08	8.31398e-07
ENSG00000008516.18	MMP25	2505.56	0.792595	0.11273	2.05229e-12	3.94398e-11
ENSG00000008517.18	IL32	4742.75	5.24976	0.100892	0	0
ENSG00000008710.20	PKD1	2191.86	-0.0715664	0.105669	0.498234	0.724456
ENSG00000008735.14	MAPK8IP2	30.3151	0.197652	0.32504	0.543131	0.755981
ENSG00000008838.20	MED24	1534.1	0.0660503	0.104643	0.527914	0.745098
ENSG00000008853.17	RHOBTB2	380.931	-0.467627	0.149159	0.00171803	0.00917492
ENSG00000008869.12	HEATR5B	261.982	0.064902	0.153639	0.672711	0.842827
ENSG00000008952.17	SEC62	2738.34	0.0268786	0.0940388	0.775012	0.902068
ENSG00000008988.11	RPS20	48253.7	0.00121286	0.0405408	0.976133	0.992785
ENSG00000009307.16	CSDE1	10561.3	0.0686999	0.0451135	0.127803	0.303391
ENSG00000009335.18	UBE3C	567.649	0.117085	0.0842119	0.164419	0.362018
ENSG00000009413.16	REV3L	112.638	-0.277358	0.297508	0.351197	0.593525
ENSG00000009694.13	TENM1	0.245377	0.110697	3.53381	0.97501	NA
ENSG00000009724.17	MASP2	15.5175	-0.357635	0.471039	0.447705	0.681964
ENSG00000009780.16	FAM76A	74.9231	-0.418782	0.254465	0.0998183	0.253035
ENSG00000009790.15	TRAF3IP3	108.084	1.31035	0.249227	1.45911e-07	1.69622e-06
ENSG00000009830.12	POMT2	571.892	0.129674	0.145587	0.37309	0.616004
ENSG00000009844.16	VTA1	591.029	-0.0969269	0.0905211	0.284275	0.519441
ENSG00000009950.16	MLXIPL	25.1828	0.969523	0.649804	0.135693	0.315983
ENSG00000009954.11	BAZ1B	853.375	-0.0763293	0.0714599	0.285457	0.520849
ENSG00000010017.13	RANBP9	583.028	0.12757	0.118357	0.281107	0.516005
ENSG00000010030.14	ETV7	1.82632	3.5513	2.11239	0.0927297	NA
ENSG00000010072.16	SPRTN	195.509	-0.0162696	0.195978	0.933838	0.976667
ENSG00000010165.20	EEF1AKNMT	576.391	-0.281978	0.0791594	0.000367815	0.00234314
ENSG00000010219.13	DYRK4	444.278	0.0419153	0.0989301	0.671795	0.842454
ENSG00000010244.19	ZNF207	2169.66	0.0364845	0.0492146	0.45849	0.691748
ENSG00000010256.11	UQCRC1	5025.55	-0.162353	0.0586494	0.00563685	0.0257306
ENSG00000010270.14	STARD3NL	658.352	-0.0973947	0.104493	0.351301	0.593578
ENSG00000010278.15	CD9	2465.05	-2.41546	0.0982101	1.43469e-133	5.32219e-131
ENSG00000010292.13	NCAPD2	1076.61	-0.504384	0.131102	0.000119441	0.000853843
ENSG00000010295.20	IFFO1	1111.78	-0.23573	0.0648859	0.000280155	0.00183486
ENSG00000010310.9	GIPR	504.238	-0.422075	0.225873	0.0616734	0.177772
ENSG00000010318.21	PHF7	118.591	-0.051139	0.191409	0.789337	0.909666
ENSG00000010319.7	SEMA3G	17.4617	-0.985157	0.499937	0.048774	0.148415
ENSG00000010322.16	NISCH	3961.92	-0.134565	0.0641465	0.0359244	0.116864
ENSG00000010327.10	STAB1	215.838	-0.815586	0.185462	1.09462e-05	9.58264e-05
ENSG00000010361.14	FUZ	703.155	0.17356	0.145587	0.233206	0.459598
ENSG00000010379.16	SLC6A13	4.98957	-0.310455	0.948114	0.743331	0.884673
ENSG00000010404.18	IDS	3637.34	0.149079	0.0406072	0.000241362	0.00161275
ENSG00000010438.17	PRSS3	0.371169	2.08196	3.48847	0.550632	NA
ENSG00000010539.12	ZNF200	153.673	0.0967947	0.223439	0.664867	0.838508
ENSG00000010610.10	CD4	445.028	-1.06147	0.156807	1.29415e-11	2.30176e-10
ENSG00000010626.15	LRRC23	238.442	-0.18791	0.20715	0.364344	0.606529
ENSG00000010671.16	BTK	392.284	-0.401773	0.143554	0.00513003	0.0237668
ENSG00000010704.19	HFE	292.549	0.116513	0.107818	0.279853	0.514893
ENSG00000010803.16	SCMH1	980.025	-0.262078	0.100614	0.00919286	0.0386193
ENSG00000010810.17	FYN	1294.55	-0.260924	0.112658	0.0205549	0.0752836
ENSG00000010818.10	HIVEP2	113.869	1.98384	0.278756	1.10504e-12	2.17594e-11
ENSG00000010932.17	FMO1	0.24956	-1.36485	3.52987	0.69901	NA
ENSG00000011007.12	ELOA	770.188	0.285114	0.0716353	6.88942e-05	0.000519684
ENSG00000011009.11	LYPLA2	2621.3	0.23943	0.0615326	9.97851e-05	0.000726072
ENSG00000011021.23	CLCN6	338.677	0.35571	0.131993	0.00704078	0.0309908
ENSG00000011028.14	MRC2	18662	-0.235541	0.0692827	0.00067457	0.00399815
ENSG00000011052.21	NME1-NME2	137.546	0.332883	0.331207	0.314868	0.555977
ENSG00000011105.14	TSPAN9	263.985	0.0725415	0.155772	0.641438	0.823952
[truncated: 30,687 more rows]

## Sheet: Supplementary Table 3
index	gene	Inducible CRISPRi Survival			Inducible CRISPRi Immune Activation			Inducible CRISPRi Phagocytosis			Inducible CRISPRa Phagocytosis
[truncated: 5,110 more rows]

[truncated: 7 more sheets: Supplementary Table 4, Supplementary Table 5, Supplementary Table 6, Supplementary Table 7, Supplementary Table 8, Supplementary Table 9, Supplementary Table 10]
